# Supplementary material for: Genome-Wide Association Studies Reveal Genomic Regions Associated With the Response of Wheat (Triticum aestivum L.) to Mycorrhizae Under Drought Stress Conditions
Source: Front Plant Sci. 2018 Dec 4;9:1728. doi: 10.3389/fpls.2018.01728 (PMC6290350; doi:10.3389/fpls.2018.01728)
Supplement: Supplementary file 8 [file Data_Sheet_1.xlsx]

## Sheet: Suppl.1
Suppl. Table 1: Plant material.
Genotyp	Origin	Year of release
Mauerner Unbegrannter Brauner	Germany	before 1945
Trabson1397	Turkey	unknown
Ludwig	Germany	1998
S.Willmann a.d. Prov. Shensi	China	unknown
Novosadska Crvena	Yugoslavia	unknown
Taishan4	China	1992
Monopol	Germany	1975
Kanzler	Germany	1980
Florida	Germany	1985
Greif	Germany	1989
Bussard	Germany	1990
Toronto	Germany	1990
Contra	Germany	1990
Tambor	Germany	1993
Alidos	Germany	1987
Ramiro	Germany	1989
Kontrast	Germany	1990
Batis	Germany	1994
Transit	Germany	1994
Petrus	Germany	1996
Robigus	Great Britain	2003
Ikinka Mestnaja	Kasachstan	unknown
Skalmeje	Germany	2006
Strubes Dickopf 1	Germany	before 1945
Dekan	Germany	1999
Tiger	Germany	2001
Mauerner unbegrannt 1932	Germany	before 1945
Naturastar	Germany	2002
Akteur	Germany	2002
Lahertis	Germany	2004
Akratos	Germany	2004
Hermann	Germany	2004
Aszita	Germany	2005
Zobel	Germany	2006
Skagen	Germany	2006
Nigger	France	before 1945
Zemka	Soviet Union	before 1945
Puuk	Estonia	1954
Kadolzer Winterweizen Nr.5	Poland	unknown
Gambrinus	Germany	1981
Bieler Edelepp	Germany	before 1945
v. Tschermaks Brauner Marchfelder	Austria	unknown
ICAR 578 B	Romania	1966
Salzmünder 14/44	Germany	before 1945
Kuwerts Ostpreußischer Dickkopf	Germany	before 1945
Luisenberger Braunweizen	Germany	before 1945
Weispelziger Winter Igel	Germany	before 1945
Konkurrent von Meyer-Wageningen	Netherlands	unknown
v. Tschermaks Non Plus Ultra III	Austria	1953
Pflugs Brauner Landweizen	Germany	before 1945
Wiebes Weinweizen	Germany	before 1945
Winterweizen 8 Neuzucht	Austria	unknown
Glasnevin Rosa	Ireland	unknown
Roter Samtiger Kolben	Germany	before 1945
Klein Piramide	Argentinia	1956
Igel Dunkelsamtig	Germany	before 1945
Carman Unbegrannt Rot	Hungary	1954
Vrbovec Winterweizen	Czechoslovakia	unknown
Riebesel St. 47-51	Germany	before 1945
Sandomir	Germany	2010
mTBSD4	Germany	breeding line1
mGPG	Germany	breeding line1
mCKS	Germany	breeding line1
mAlreraca	Germany	breeding line1
Czan-Tou-Maj	China	1964
Hulhio	Finland	1981
Flamingo	Germany	1960
Bankuti 505	Hungary	unknown
Galgalos Mestnaja	Portugal	unknown
Binkel Blauroter Samtiger	Germany	before 1945
Heines III Kurz	Germany	before 1945
SW Topper	Germany	2002
Carlotta Strampelli	Italy	before 1945
Preparateur Etienne	France	before 1945
Dreanought	New Zealand	unknown
Squarehead Master	Great Britain	unknown
Kredo	Germany	2009
Mulan	Germany	2006
Kara-Keltek Mestnaja	Soviet Union	unknown
Dioszegi 1013	Hungary	1981
Antti	Finland	1957
Rialto	Great Britain	1993
Charger	Great Britain	1996
Pi 611939	USA	unknown
Premio	France	2007
Mirage	France	2006
Boomer	Germany	2005
Quebon	Germany	2004
Jafet	Germany	2008
Astron	Germany	1989
Tuareg	Germany	2005
Tabasco	Germany	2008
JB Asano	Germany	2008
Inspiration	Germany	2007
1 Breeding lines from the Cereal breeding research Darzau (Neu Darchau, Germany).

## Sheet: Suppl.2
Suppl. Table 2: Gene ontology (GO) terms associated with the terms "symbiont", "drought" or "osmotic stress".
GO terms symbiont		GO terms drought		GO terms osmotic stress
GO:0044403	symbiont process	GO:0009414	response to water deprivation	GO:0006970	response to osmotic stress
GO:0075057	initiation of symbiont penetration peg	GO:0042630	behavioral response to water deprivation	GO:0010335	response to non-ionic osmotic stress
GO:0085016	dormancy exit of symbiont in host	GO:0042631	cellular response to water deprivation	GO:0071470	cellular response to osmotic stress
GO:0009602	detection of symbiont	GO:0070416	trehalose metabolism in response to water deprivation	GO:0106049	regulation of cellular response to osmotic stress
GO:0075136	response to host	GO:0072514	trehalose transport in response to water deprivation	GO:0047484	regulation of response to osmotic stress
GO:0051862	translocation of molecules into symbiont	GO:2000070	regulation of response to water deprivation	GO:0071471	cellular response to non-ionic osmotic stress
GO:0052393	induction by host of symbiont defense response	GO:1902584	positive regulation of response to water deprivation	GO:0043557	regulation of translation in response to osmotic stress
GO:0009608	response to symbiont	GO:0080148	negative regulation of response to water deprivation	GO:0043561	regulation of translational initiation in response to osmotic stress
GO:0085030	symbiont process benefiting host	GO:0009628	response to abiotic stimulus	GO:0032061	negative regulation of translation in response to osmotic stress
GO:0051702	interaction with symbiont	GO:0071214	cellular response to abiotic stimulus	GO:0032062	positive regulation of translation in response to osmotic stress
GO:0020003	symbiont-containing vacuole	GO:0006950	response to stress	GO:0032063	negative regulation of translational initiation in response to osmotic stress
GO:0020005	symbiont-containing vacuole membrane	GO:0009819	drought recovery	GO:0032064	positive regulation of translational initiation in response to osmotic stress
GO:0020004	symbiont-containing vacuolar space	GO:0009611	response to wounding	GO:0008627	intrinsic apoptotic signaling pathway in response to osmotic stress
GO:0051855	recognition of symbiont	GO:0035556	intracellular siganl transduction	GO:0033640	modulation by symbiont of host response to osmotic stress
GO:0052201	response to symbiont defenses	GO:0007264	small GTPase mediated signal transduction	GO:1902238	regulation of intrinsic apoptotic signaling pathway in response to osmotic stress by p53 class mediator
GO:0075293	response to host pH environment	GO:0006012	galactose metabolic process	GO:1902239	negative regulation of intrinsic apoptotic signaling pathway in response to osmotic stress by p53 class mediator
GO:0075000	response to host osmotic environment	GO:0009415	response to water	GO:1902240	positive regulation of intrinsic apoptotic signaling pathway in response to osmotic stress by p53 class mediator
GO:0075140	response to host defense molecules	GO:0009628	response to abiotic stimulus	GO:0061393	positive regulation of transcription from RNA polymerase II promoter in response to osmotic stress
GO:0075137	response to host redox environment	GO:0050896	response to stimulus	GO:0061392	regulation of transcription from RNA polymerase II promoter in response to osmotic stress
GO:0075139	response to host iron concentration	GO:0042221	response to chemical	GO:1902219	negative regulation of intrinsic apoptotic signaling pathway in response to osmotic stress
GO:0044055	modulation by symbiont of host system process	GO:0006631	fatty acid metabolic process	GO:1902218	regulation of intrinsic apoptotic signaling pathway in response to osmotic stress
GO:0044059	modulation by symbiont of host endocrine process	GO:0006633	fatty acid biosynthetic process	GO:1902220	positive regulation of intrinsic apoptotic signaling pathway in response to osmotic stress
GO:0044061	modulation by symbiont of host excretion	GO:0032787	monocarboxylic acid metabolic process	GO:1990127	intrinsic apoptotic signaling pathway in response to osmotic stress by p53 class mediator
GO:0044067	modification by symbiont of host intercellular junctions	GO:0008152	metabolic process	GO:0009651	response to salt stress
GO:0044069	modulation by symbiont of host anion transport	GO:0044255	cellular lipid metabolic process	GO:0071472	cellular response to salt stress
GO:0044074	negative regulation by symbiont of host translation	GO:0008610	lipid biosynthetic process	GO:1901000	regulation of response to salt stress
GO:0036523	positive regulation by symbiont of host cytokine secretion	GO:0006629	lipid metabolic process	GO:0007232	osmosensory signaling pathway via Sho1 osmosensor
GO:0051844	translocation of peptides or proteins into symbiont	GO:0044238	primary metabolic process	GO:0007231	osmosensory signaling pathway
GO:0052422	modulation by host of symbiont catalytic activity	GO:0016053	organic acid biosynthetic process	GO:1901199	positive regulation of calcium ion transport into cytosol involved in cellular response to salt stress
GO:0052427	modulation by host of symbiont peptidase activity	GO:0046394	carboxylic acid biosynthetic process	GO:1901200	negative regulation of calcium ion transport into cytosol involved in cellular response to salt stress
GO:0052149	modulation by symbiont of host peptidase activity			GO:0007234	osmosensory signaling via phosphorelay pathway
GO:0052336	modification by host of symbiont cell wall			GO:1901002	positive regulation of response to salt stress
GO:0052337	modification by host of symbiont membrane			GO:1901001	negative regulation of response to salt stress
GO:0044758	modulation by symbiont of host synaptic transmission			GO:1901196	positive regulation of calcium-mediated signaling involved in cellular response to salt stress
GO:0052018	modulation by symbiont of RNA levels in host
GO:0052025	modification by symbiont of host cell membrane
GO:0044115	development of symbiont involved in interaction with host
GO:0044116	growth of symbiont involved in interaction with host
GO:0020006	symbiont-containing vacuolar membrane network
GO:0061887	reproduction of symbiont in host
GO:0051850	acquisition of nutrients from symbiont
GO:0044647	host-symbiont bicellular tight junction
GO:0044114	development of symbiont in host
GO:0044117	growth of symbiont in host
GO:0044406	adhesion of symbiont to host
GO:0035756	transepithelial migration of symbiont in host
GO:0075060	negative regulation of symbiont penetration peg initiation
GO:0075061	formation of symbiont invasive hypha in host
GO:0075059	positive regulation of symbiont penetration peg initiation
GO:0075058	modulation of symbiont penetration peg initiation
GO:0075070	adhesion of symbiont hyphopodium to host
GO:0075069	adhesion of symbiont infection cushion to host
GO:1903653	modulation by symbiont of host cell motility
GO:0001907	killing by symbiont of host cells
GO:0001897	cytolysis by symbiont of host cells
GO:0075345	modification by symbiont of host protein
GO:0075344	modulation by symbiont of host protein levels
GO:0075004	adhesion of symbiont spore to host
GO:0075001	adhesion of symbiont infection structure to host
GO:0075002	adhesion of symbiont germination tube to host
GO:0075003	adhesion of symbiont appressorium to host
GO:0085014	dormancy entry of symbiont in host
GO:0085015	dormancy maintenance of symbiont in host
GO:0085018	maintenance of symbiont-containing vacuole by host
GO:0070943	neutrophil mediated killing of symbiont cell
GO:0085044	disassembly by symbiont of host cuticle
GO:0075141	maintenance of symbiont tolerance to host environment
GO:0020013	modulation by symbiont of host erythrocyte aggregation
GO:0044054	rounding by symbiont of host cells
GO:0044066	modification by symbiont of host cell nucleus
GO:0020035	cytoadherence to microvasculature, mediated by symbiont protein
GO:0044068	modulation by symbiont of host cellular process
GO:0044071	modulation by symbiont of host cell cycle
GO:0044073	modulation by symbiont of host translation
GO:0044075	modulation by symbiont of host vacuole organization
GO:0044004	disruption by symbiont of host cell
GO:0044007	dissemination or transmission of symbiont from host
GO:0034050	host programmed cell death induced by symbiont
GO:0051838	cytolysis by host of symbiont cells
GO:0051852	disruption by host of symbiont cells
GO:0051873	killing by host of symbiont cells
GO:0098933	disruption by symbiont of host cell envelope
GO:0052521	positive regulation by host of symbiont phagocytosis
GO:0052553	modulation by symbiont of host immune response
GO:0052559	induction by symbiont of host immune response
GO:0052496	occlusion by host of symbiont xylem
GO:0052494	occlusion by host of symbiont vascular system
GO:1990216	positive regulation by symbiont of host transcription
GO:0052406	metabolism by host of symbiont carbohydrate
GO:0052462	modulation by host of symbiont phagocytosis
GO:0052472	modulation by host of symbiont transcription
GO:0052419	metabolism by host of substance in symbiont
GO:0052416	metabolism by host of symbiont macromolecule
GO:0052417	metabolism by host of symbiont protein
GO:0052414	metabolism by host of symbiont glucan
GO:0052420	metabolism by host of symbiont xylan
GO:0052428	modulation by host of symbiont molecular function
GO:0052430	modulation by host of symbiont RNA levels
GO:0052228	metabolism by symbiont of host protein
GO:0052183	modification by host of symbiont structure
GO:0052181	modulation by host of symbiont defense response
GO:0052177	metabolism by symbiont of host xylan
GO:0052175	metabolism by symbiont of host carbohydrate
GO:0052176	metabolism by symbiont of host glucan
GO:0052191	positive regulation by symbiont of host phagocytosis
GO:0052190	modulation by symbiont of host phagocytosis
GO:0052187	modification by host of symbiont cellular component
GO:0052150	modulation by symbiont of host apoptotic process
GO:0052148	modulation by symbiont of host catalytic activity
GO:0052174	metabolism by symbiont of host macromolecule
GO:0052165	modulation by symbiont of host phytoalexin production
GO:0030581	symbiont intracellular protein transport in host
GO:0052006	catabolism by symbiont of substance in host
GO:0052002	metabolism by symbiont of substance in host
GO:0052009	disruption by symbiont of host cell wall
GO:0052007	biosynthesis by symbiont of substance in host
GO:0052008	disruption by symbiont of host cellular component
GO:0052335	modification by host of symbiont cytoskeleton
GO:0052338	disruption by host of symbiont cell wall
GO:0052360	catabolism by host of symbiont macromolecule
GO:0052358	catabolism by host of symbiont glucan
GO:0052353	catabolism by host of symbiont carbohydrate
GO:0052352	biosynthesis by host of substance in symbiont
GO:0052372	modulation by symbiont of entry into host
GO:0052367	disruption by host of symbiont cellular component
GO:0052364	catabolism by host of substance in symbiont
GO:0052365	catabolism by host of symbiont xylan
GO:0052362	catabolism by host of symbiont protein
GO:0033659	modification by symbiont of host mitochondrion
GO:0033658	modification by symbiont of host chloroplast thylakoid
GO:0033657	modification by symbiont of host chloroplast part
GO:0033656	modification by symbiont of host chloroplast
GO:0044698	morphogenesis of symbiont in host cell
GO:0044650	adhesion of symbiont to host cell
GO:0044652	adhesion of symbiont to host endothelial cell
GO:0044651	adhesion of symbiont to host epithelial cell
GO:0019836	hemolysis by symbiont of host erythrocytes
GO:0044847	iron acquisition by symbiont from host
GO:0052111	modification by symbiont of host structure
GO:0052112	occlusion by symbiont of host xylem
GO:0052110	occlusion by symbiont of host vascular system
GO:0052062	induction by symbiont of host phytoalexin production
GO:0052055	modulation by symbiont of host molecular function
GO:0052020	modification by symbiont of host cell wall
GO:0052016	catabolism by symbiont of host glucan
GO:0052017	catabolism by symbiont of host xylan
GO:0052014	catabolism by symbiont of host protein
GO:0052015	catabolism by symbiont of host carbohydrate
GO:0052013	catabolism by symbiont of host macromolecule
GO:0052031	modulation by symbiont of host defense response
GO:0052026	modulation by symbiont of host transcription
GO:0052038	modulation by symbiont of host intracellular transport
GO:0052039	modification by symbiont of host cytoskeleton
GO:0052032	modulation by symbiont of host inflammatory response
GO:0052043	modification by symbiont of host cellular component
GO:0044079	modulation by symbiont of host neurotransmitter secretion
GO:0044119	growth of symbiont in host cell
GO:0044118	development of symbiont in host cell
GO:0044120	development of symbiont in host organelle
GO:0044122	development of symbiont in host vascular tissue
GO:0044121	growth of symbiont in host organelle
GO:0044124	development of symbiont in host intercellular space
GO:0044123	growth of symbiont in host vascular tissue
GO:0044126	regulation of growth of symbiont in host
GO:0044125	growth of symbiont in host intercellular space
GO:0044127	regulation of development of symbiont in host
GO:0044133	growth of symbiont on or near host
GO:0044132	development of symbiont on or near host
GO:0044416	induction by symbiont of host defense response
GO:0044607	disruption by symbiont of host endothelial cells
GO:0075115	modulation by symbiont of host transmembrane receptor-mediated cAMP signal transduction
GO:0075062	regulation of symbiont invasive hypha formation in host
GO:0075063	positive regulation of symbiont invasive hypha formation in host
GO:0075064	negative regulation of symbiont invasive hypha formation in host
GO:0075053	formation of symbiont penetration peg for entry into host
GO:0075049	modulation of symbiont cell wall strengthening involved in entry into host
GO:0075044	autophagy of host cells involved in interaction with symbiont
GO:0075084	modulation by host of symbiont transmembrane receptor-mediated cAMP signal transduction
GO:0075072	autophagy of symbiont cells involved in interaction with host
GO:0080185	effector dependent induction by symbiont of host immune response
GO:0001898	regulation of cytolysis by symbiont of host cells
GO:0075015	formation of infection structure on or near host
GO:0075210	negative regulation by symbiont of host cAMP-mediated signal transduction
GO:0075201	formation of symbiont penetration hypha for entry into host
GO:0075206	positive regulation by host of symbiont cAMP-mediated signal transduction
GO:0075207	negative regulation by host of symbiont cAMP-mediated signal transduction
GO:0075208	modulation by symbiont of host cAMP-mediated signal transduction
GO:0075209	positive regulation by symbiont of host cAMP-mediated signal transduction
GO:0075180	regulation of transcription in response to host
GO:0075197	formation of symbiont haustorium neck for entry into host
GO:0075138	response to host oxygen tension environment
GO:0075147	regulation of signal transduction in response to host
GO:0075148	positive regulation of signal transduction in response to host
GO:0075149	negative regulation of signal transduction in response to host
GO:0044046	interaction with host via substance released outside of symbiont
GO:0044052	interaction with host via substance released by membrane budding
GO:0044051	interaction with host via substance released by symbiont cytolysis
GO:0044056	modulation by symbiont of host digestive system process
GO:0044063	modulation by symbiont of host neurological system process
GO:0044064	modulation by symbiont of host respiratory system process
GO:0044078	positive regulation by symbiont of host receptor-mediated endocytosis
GO:0036521	modulation by symbiont of host protein localization to phagocytic vesicle
GO:0052213	interaction with symbiont via secreted substance involved in symbiotic interaction
GO:0052160	modulation by symbiont of host systemic acquired resistance
GO:0052159	modulation by symbiont of host induced systemic resistance
GO:0033636	modulation by symbiont of host response to temperature stimulus
GO:0044760	modulation by symbiont of host cholinergic synaptic transmission
GO:0044144	modulation of growth of symbiont involved in interaction with host
GO:0044146	negative regulation of growth of symbiont involved in interaction with host
GO:0044145	modulation of development of symbiont involved in interaction with host
GO:0044148	positive regulation of growth of symbiont involved in interaction with host
GO:0044147	negative regulation of development of symbiont involved in interaction with host
GO:0044149	positive regulation of development of symbiont involved in interaction with host
GO:0075110	positive regulation by symbiont of host receptor-mediated signal transduction
GO:0075111	negative regulation by symbiont of host receptor-mediated signal transduction
GO:0075112	modulation by symbiont of host transmembrane receptor-mediated signal transduction
GO:0075106	modulation by symbiont of host adenylate cyclase activity
GO:0075107	positive regulation by symbiont of host adenylate cyclase activity
GO:0075108	negative regulation by symbiont of host adenylate cyclase activity
GO:0075109	modulation by symbiont of host receptor-mediated signal transduction
GO:0075054	modulation of symbiont penetration peg formation for entry into host
GO:0075048	cell wall strengthening in symbiont involved in entry into host
GO:0075080	negative regulation by host of symbiont receptor-mediated signal transduction
GO:0075081	modulation by host of symbiont transmembrane receptor-mediated signal transduction
GO:0075077	negative regulation by host of symbiont adenylate cyclase activity
GO:0075078	modulation by host of symbiont receptor-mediated signal transduction
GO:0075079	positive regulation by host of symbiont receptor-mediated signal transduction
GO:0075073	autophagy of symbiont cells on or near host surface
GO:0075075	modulation by host of symbiont adenylate cyclase activity
GO:0075076	positive regulation by host of symbiont adenylate cyclase activity
GO:1905226	regulation of adhesion of symbiont to host epithelial cell
GO:1905228	positive regulation of adhesion of symbiont to host epithelial cell
GO:0070360	migration of symbiont within host by polymerization of host actin
GO:0098865	modification by symbiont of host bicellular tight junctions
GO:0098864	modification by symbiont of host occluding cell-cell junction
GO:0001900	positive regulation of cytolysis by symbiont of host cells
GO:0001899	negative regulation of cytolysis by symbiont of host cells
GO:0075332	modulation by host of symbiont adenylate cyclase-mediated signal transduction
GO:0075328	formation by symbiont of arbuscule for nutrient acquisition from host
GO:0075346	modification by symbiont of host protein by ubiquitination
GO:0075342	disruption by symbiont of host cell PML body
GO:0075343	modulation by symbiont of abscisic acid levels in host
GO:0075294	positive regulation by symbiont of entry into host
GO:1905227	negative regulation of adhesion of symbiont to host epithelial cell
GO:0075099	modulation by host of symbiont protein kinase-mediated signal transduction
GO:0085001	formation by symbiont of stylet for nutrient acquisition from host
GO:0085017	symbiont entry into host cell forming a symbiont-containing vacuole
GO:0070961	positive regulation of neutrophil mediated killing of symbiont cell
GO:0070955	negative regulation of neutrophil mediated killing of symbiont cell
GO:0070949	regulation of neutrophil mediated killing of symbiont cell
GO:0043947	positive regulation by host of symbiont catalytic activity
GO:0043948	positive regulation by symbiont of host catalytic activity
GO:0043963	modulation by symbiont of host adenylate cyclase-mediated signal transduction
GO:0075202	modulation of symbiont penetration hypha formation for entry into host
GO:0075205	modulation by host of symbiont cAMP-mediated signal transduction
GO:0075238	maintenance of symbiont tolerance to host pH environment
GO:0075181	positive regulation of symbiont transcription in response to host
GO:0075182	negative regulation of symbiont transcription in response to host
GO:0075198	modulation of symbiont haustorium neck formation for entry into host
GO:0075196	adhesion of symbiont haustorium mother cell to host
GO:0075191	autophagy of host cells on or near symbiont surface
GO:0075142	maintenance of symbiont tolerance to host oxygen tension environment
GO:0075130	modulation by symbiont of host protein kinase-mediated signal transduction
GO:0075143	maintenance of symbiont tolerance to host redox environment
GO:0075144	maintenance of symbiont tolerance to host iron concentration
GO:0075145	maintenance of symbiont tolerance to host defense molecules
GO:0075146	maintenance of symbiont tolerance to host osmotic environment
GO:0044045	interaction with host via substance in symbiont cell outer membrane
GO:0044044	interaction with host via substance in symbiont surface
GO:0044072	negative regulation by symbiont of host cell cycle
GO:0044076	positive regulation by symbiont of host vacuole organization
GO:0044077	modulation by symbiont of host receptor-mediated endocytosis
GO:0044003	modification by symbiont of host morphology or physiology
GO:0044008	dissemination or transmission of symbiont from host by vector
GO:0044032	modulation by symbiont of indole acetic acid levels in host
GO:0044031	modification by symbiont of host protein by phosphorylation
GO:0034053	modulation by symbiont of host defense-related programmed cell death
GO:0097615	modulation by host of symbiont type IV pilus-dependent motility
GO:0051819	induction by symbiont of nodulation, tumor or growth in host
GO:0051839	regulation by host of cytolysis of symbiont cells
GO:0051840	negative regulation by host of cytolysis of symbiont cells
GO:0051841	positive regulation by host of cytolysis of symbiont cells
GO:0051851	modification by host of symbiont morphology or physiology
GO:0052509	positive regulation by symbiont of host defense response
GO:0052519	positive regulation by host of nutrient release from symbiont
GO:0052525	positive regulation by host of symbiont signal transduction pathway
GO:0052533	positive regulation by symbiont of host induced systemic resistance
GO:0052537	positive regulation by symbiont of host systemic acquired resistance
GO:0052556	positive regulation by symbiont of host immune response
GO:0052562	negative regulation by symbiont of host immune response
GO:1990208	positive regulation by symbiont of RNA levels in host
GO:1990209	negative regulation by symbiont of RNA levels in host
GO:1990211	positive regulation by symbiont of jasmonic acid levels in host
GO:1990212	positive regulation by symbiont of ethylene levels in host
GO:1990213	negative regulation by symbiont of salicylic acid levels in host
GO:1990214	negative regulation by symbiont of host protein levels
GO:1990215	negative regulation by symbiont of host intracellular transport
GO:1990217	negative regulation by symbiont of host phytoalexin production
GO:1990218	positive regulation by symbiont of abscisic acid levels in host
GO:1990219	positive regulation by symbiont of host protein levels
GO:1990223	positive regulation by symbiont of cytokinin levels in host
GO:0052408	metabolism by host of symbiont cell wall cellulose
GO:0052405	negative regulation by host of symbiont molecular function
GO:0052403	negative regulation by host of symbiont catalytic activity
GO:0052404	negative regulation by host of symbiont peptidase activity
GO:0052460	modulation by host of nutrient release from symbiont
GO:0052470	modulation by host of symbiont signal transduction pathway
GO:0052492	negative regulation by host of symbiont signal transduction pathway
GO:0052489	negative regulation by host of symbiont programmed cell death
GO:0052412	metabolism by host of symbiont cell wall pectin
GO:0052410	metabolism by host of symbiont cell wall chitin
GO:0052380	modulation by symbiont of entry into host via phagocytosis
GO:0052374	negative regulation by symbiont of entry into host
GO:0052391	induction by symbiont of defense-related host calcium ion flux
GO:0052390	induction by symbiont of host innate immune response
GO:0052179	metabolism by symbiont of host cell wall pectin
GO:0052178	metabolism by symbiont of host cell wall chitin
GO:0052197	positive regulation by host of symbiont defense response
GO:0052151	positive regulation by symbiont of host apoptotic process
GO:0052162	modulation by symbiont of defense-related host calcium ion flux
GO:0052163	modulation by symbiont of defense-related host nitric oxide production
GO:0052161	modulation by symbiont of defense-related host cell wall thickening
GO:0052158	modulation by symbiont of host resistance gene-dependent defense response
GO:0052155	modulation by symbiont of host cell-mediated immune response
GO:0052156	modulation by symbiont of host T-cell mediated immune response
GO:0052154	modulation by symbiont of host B-cell mediated immune response
GO:0052172	metabolism by symbiont of host cell wall cellulose
GO:0052170	negative regulation by symbiont of host innate immune response
GO:0052166	positive regulation by symbiont of host innate immune response
GO:0052167	modulation by symbiont of host innate immune response
GO:0052005	negative regulation by symbiont of host ethylene-mediated defense response
GO:0052344	positive regulation by symbiont of host phytoalexin production
GO:0052357	catabolism by host of symbiont cell wall pectin
GO:0052355	catabolism by host of symbiont cell wall cellulose
GO:0052356	catabolism by host of symbiont cell wall chitin
GO:0033642	modulation by symbiont of host response to gravitational stimulus
GO:0033641	modulation by symbiont of host response to pH
GO:0033640	modulation by symbiont of host response to osmotic stress
GO:0033639	modulation by symbiont of host response to water
GO:0033638	modulation by symbiont of host response to heat
GO:0033637	modulation by symbiont of host response to cold
GO:0033635	modulation by symbiont of host response to abiotic stimulus
GO:0033664	positive regulation by symbiont of host defense-related protein level
GO:0033663	negative regulation by symbiont of host defense-related protein level
GO:0033662	modulation by symbiont of host defense-related protein level
GO:0033668	negative regulation by symbiont of host apoptotic process
GO:0044658	pore formation in membrane of host by symbiont
GO:0044759	negative regulation by symbiont of host synaptic transmission
GO:0044762	negative regulation by symbiont of host neurotransmitter secretion
GO:0044761	negative regulation by symbiont of host cholinergic synaptic transmission
GO:0052104	induction by symbiont of host systemic acquired resistance
GO:0052105	induction by symbiont of defense-related host cell wall thickening
GO:0052103	induction by symbiont of host induced systemic resistance
GO:0052101	induction by symbiont of host resistance gene-dependent defense response
GO:0052107	positive regulation by symbiont of defense-related host callose deposition
GO:0052063	induction by symbiont of defense-related host nitric oxide production
GO:0052061	evasion or tolerance by symbiont of host-produced phytoalexins
GO:0052060	evasion or tolerance by symbiont of host-produced nitric oxide
GO:0052056	negative regulation by symbiont of host molecular function
GO:0052054	negative regulation by symbiont of host peptidase activity
GO:0052083	negative regulation by symbiont of host cell-mediated immune response
GO:0052084	modulation by symbiont of host ethylene-mediated defense response
GO:0052076	positive regulation by symbiont of host ethylene-mediated defense response
GO:0052094	formation by symbiont of haustorium for nutrient acquisition from host
GO:0052092	positive regulation by symbiont of nutrient release from host
GO:0052090	modulation by symbiont of defense-related host callose deposition
GO:0052091	modulation by symbiont of nutrient release from host
GO:0052089	modulation by symbiont of host salicylic acid-mediated defense response
GO:0052087	negative regulation by symbiont of defense-related host callose deposition
GO:0052088	modulation by symbiont of host jasmonic acid-mediated defense response
GO:0052012	catabolism by symbiont of host cell wall chitin
GO:0052010	catabolism by symbiont of host cell wall cellulose
GO:0052011	catabolism by symbiont of host cell wall pectin
GO:0052019	modulation by symbiont of host hormone or growth regulator levels
GO:0052027	modulation by symbiont of host signal transduction pathway
GO:0052028	positive regulation by symbiont of host signal transduction pathway
GO:0052023	modulation by symbiont of salicylic acid levels in host
GO:0052021	modulation by symbiont of ethylene levels in host
GO:0052022	modulation by symbiont of jasmonic acid levels in host
GO:0052029	negative regulation by symbiont of host signal transduction pathway
GO:0052041	negative regulation by symbiont of host programmed cell death
GO:0052042	positive regulation by symbiont of host programmed cell death
GO:0052040	modulation by symbiont of host programmed cell death
GO:0052036	negative regulation by symbiont of host inflammatory response
GO:0052037	negative regulation by symbiont of host defense response
GO:0052035	positive regulation by symbiont of host inflammatory response
GO:0052053	negative regulation by symbiont of host catalytic activity
GO:0052099	acquisition by symbiont of nutrients from host via siderophores
GO:0044083	modulation by symbiont of host Rho protein signal transduction
GO:0044082	modulation by symbiont of host small GTPase mediated signal transduction
GO:0044081	modulation by symbiont of host nitric oxide-mediated signal transduction
GO:0044080	modulation by symbiont of host cGMP-mediated signal transduction
GO:0044128	positive regulation of growth of symbiont in host
GO:0044129	positive regulation of development of symbiont in host
GO:0044131	negative regulation of development of symbiont in host
GO:0044130	negative regulation of growth of symbiont in host
GO:0044135	growth of symbiont on or near host phyllosphere
GO:0044134	development of symbiont on or near host phyllosphere
GO:0044137	growth of symbiont on or near host rhizosphere
GO:0044136	development of symbiont on or near host rhizosphere
GO:0044139	modulation of growth of symbiont on or near host
GO:0044138	modulation of development of symbiont on or near host
GO:0044151	growth of organism on or near symbiont surface
GO:0044150	development of organism on or near symbiont surface
GO:0140133	negative regulation by symbiont of host cytokine secretion
GO:0075103	modulation by host of symbiont calcium or calmodulin-mediated signal transduction
GO:0075104	positive regulation by host of symbiont calcium or calmodulin-mediated signal transduction
GO:0075105	negative regulation by host of symbiont calcium or calmodulin-mediated signal transduction
GO:0075051	negative regulation of symbiont cell wall strengthening involved in entry into host
GO:0075050	positive regulation of symbiont cell wall strengthening involved in entry into host
GO:0070359	actin polymerization-dependent cell motility involved in migration of symbiont in host
GO:0075035	maturation of appressorium on or near host
GO:0085024	modification by symbiont of host morphology or physiology via protein secreted by Sec complex
GO:0085025	modification by symbiont of host morphology or physiology via protein secreted by Tat complex
GO:0085032	modulation by symbiont of host I-kappaB kinase/NF-kappaB cascade
GO:0085006	interaction with host mediated by symbiont secreted substance released from symbiont-containing vacuole
GO:0085009	interaction with host mediated by symbiont secreted substance released from Maurer's cleft
GO:0085019	formation by symbiont of a tubovesicular network for nutrient acquisition from host
GO:0075213	negative regulation of transmembrane receptor-mediated cAMP signal transduction in response to host
GO:0075212	positive regulation of transmembrane receptor-mediated cAMP signal transduction in response to host
GO:0075172	positive regulation of MAP kinase-mediated signal transduction in response to host
GO:0075173	negative regulation of MAP kinase-mediated signal transduction in response to host
GO:0075170	negative regulation of protein kinase-mediated signal transduction in response to host
GO:0075171	regulation of MAP kinase-mediated signal transduction in response to host
GO:0075165	regulation of G-protein gamma subunit-mediated signal transduction in response to host
GO:0075166	positive regulation of G-protein gamma subunit-mediated signal transduction in response to host
GO:0075167	negative regulation of G-protein gamma subunit-mediated signal transduction in response to host
GO:0075168	regulation of protein kinase-mediated signal transduction in response to host
GO:0075133	modulation by symbiont of host calcium or calmodulin-mediated signal transduction
GO:0075134	positive regulation by symbiont of host calcium or calmodulin-mediated signal transduction
GO:0075135	negative regulation by symbiont of host calcium or calmodulin-mediated signal transduction
GO:0075161	negative regulation of G-protein alpha subunit-mediated signal transduction in response to host
GO:0075162	regulation of G-protein beta subunit-mediated signal transduction in response to host
GO:0075163	positive regulation of G-protein beta subunit-mediated signal transduction in response to host
GO:0075164	negative regulation of G-protein beta subunit-mediated signal transduction in response to host
GO:0075160	positive regulation of G-protein alpha subunit-mediated signal transduction in response to host
GO:0075159	regulation of G-protein alpha subunit-mediated signal transduction in response to host
GO:0075154	positive regulation of transmembrane receptor-mediated signal transduction in response to host
GO:0075155	negative regulation of transmembrane receptor-mediated signal transduction in response to host
GO:0075150	regulation of receptor-mediated signal transduction in response to host
GO:0075151	positive regulation of receptor-mediated signal transduction in response to host
GO:0075152	negative regulation of receptor-mediated signal transduction in response to host
GO:0075153	regulation of transmembrane receptor-mediated signal transduction in response to host
GO:0052169	pathogen-associated molecular pattern dependent modulation by symbiont of host innate immune response
GO:0075016	appressorium formation on or near host
GO:0075039	establishment of turgor in appressorium
GO:0044050	interaction with host via substance released by sporangium lysis
GO:0044053	translocation of peptides or proteins into host cell cytoplasm
GO:1990210	positive regulation by symbiont of indole acetic acid levels in host
GO:0044846	negative regulation by symbiont of indole acetic acid levels in host
GO:0075120	negative regulation by symbiont of host G-protein coupled receptor protein signal transduction
GO:0075114	negative regulation by symbiont of host transmembrane receptor-mediated signal transduction
GO:0075116	positive regulation by symbiont of host transmembrane receptor-mediated cAMP signal transduction
GO:0075117	negative regulation by symbiont of host transmembrane receptor-mediated cAMP signal transduction
GO:0075113	positive regulation by symbiont of host transmembrane receptor-mediated signal transduction
GO:0075118	modulation by symbiont of host G-protein coupled receptor protein signal transduction
GO:0075119	positive regulation by symbiont of host G-protein coupled receptor protein signal transduction
GO:0075100	positive regulation by host of symbiont protein kinase-mediated signal transduction
GO:0075101	negative regulation by host of symbiont protein kinase-mediated signal transduction
GO:0075102	negative regulation by host of symbiont MAP kinase-mediated signal transduction
GO:0075055	positive regulation of symbiont penetration peg formation for entry into host
GO:0075056	negative regulation of symbiont penetration peg formation for entry into host
GO:0075045	regulation of formation by symbiont of haustorium for nutrient acquisition from host
GO:0075046	positive regulation of formation by symbiont of haustorium for nutrient acquisition from host
GO:0075047	negative regulation of formation by symbiont of haustorium for nutrient acquisition from host
GO:0075085	positive regulation by host of symbiont transmembrane receptor-mediated cAMP signal transduction
GO:0075086	negative regulation by host of symbiont transmembrane receptor-mediated cAMP signal transduction
GO:0075087	modulation by host of symbiont G-protein coupled receptor protein signal transduction
GO:0075082	positive regulation by host of symbiont transmembrane receptor-mediated signal transduction
GO:0075083	negative regulation by host of symbiont transmembrane receptor-mediated signal transduction
GO:0075334	modulation of symbiont adenylate cyclase-mediated signal transduction in response to host
GO:0075335	positive regulation of symbiont adenylate cyclase-mediated signal transduction in response to host
GO:0075336	negative regulation of symbiont adenylate cyclase-mediated signal transduction in response to host
GO:0075333	positive regulation by host of symbiont adenylate cyclase-mediated signal transduction
GO:0075030	modulation of symbiont germ tube hook structure formation on or near host
GO:0075031	positive regulation of symbiont germ tube hook structure formation on or near host
GO:0075032	negative regulation of symbiont germ tube hook structure formation on or near host
GO:0075029	formation of symbiont germ tube hook structure on or near host
GO:0075090	modulation by host of symbiont signal transduction mediated by G-protein alpha subunit
GO:0075095	negative regulation by host of symbiont signal transduction mediated by G-protein beta subunit
GO:0075096	modulation by host of symbiont signal transduction mediated by G-protein gamma subunit
GO:0075097	positive regulation by host of symbiont signal transduction mediated by G-protein gamma subunit
GO:0075098	negative regulation by host of symbiont signal transduction mediated by G-protein gamma subunit
GO:0075091	positive regulation by host of symbiont signal transduction mediated by G-protein alpha subunit
GO:0075092	negative regulation by host of symbiont signal transduction mediated by G-protein alpha subunit
GO:0075093	modulation by host of symbiont signal transduction mediated by G-protein beta subunit
GO:0075094	positive regulation by host of symbiont signal transduction mediated by G-protein beta subunit
GO:0075088	positive regulation by host of symbiont G-protein coupled receptor protein signal transduction
GO:0075089	negative regulation by host of symbiont G-protein coupled receptor protein signal transduction
GO:0085023	modification by symbiont of host morphology or physiology via protein secreted by type VII secretion system
GO:0085021	modification by symbiont of host morphology or physiology via protein secreted by type I secretion system
GO:0085022	modification by symbiont of host morphology or physiology via protein secreted by type VI secretion system
GO:0085034	negative regulation by symbiont of host I-kappaB kinase/NF-kappaB cascade
GO:0085033	positive regulation by symbiont of host I-kappaB kinase/NF-kappaB cascade
GO:0085002	interaction with host mediated by secreted substance released by symbiont from symbiotic structure
GO:0085000	modification by symbiont of host morphology or physiology via protein secreted by type V secretion system
GO:0043962	negative regulation by host of symbiont adenylate cyclase-mediated signal transduction
GO:0043965	negative regulation by symbiont of host adenylate cyclase-mediated signal transduction
GO:0043964	positive regulation by symbiont of host adenylate cyclase-mediated signal transduction
GO:0075203	positive regulation of symbiont penetration hypha formation for entry into host
GO:0075204	negative regulation of symbiont penetration hypha formation for entry into host
GO:0075200	negative regulation of symbiont haustorium neck formation for entry into host
GO:0075169	positive regulation of symbiont protein kinase-mediated signal transduction in response to host

## Sheet: Suppl.3
Suppl. Table 3: Single analysis of variance (ANOVA) for all traits analysed for 94 wheat genotypes evaluated in two years.
		Drought stress				Well watered
		myco +		myco -		myco +		myco -
Trait	Effect	F-value	p-value1	F-value	p-value1	F-value	p-value1	F-value	p-value1
Aboveground biomass	Genotype	5.44	<.0001	4.51	<.0001	7.01	<.0001	6.45	<.0001
Number of ears per plant	Genotype	4.59	<.0001	4.48	<.0001	8.14	<.0001	6.72	<.0001
Number of grains per ear	Genotype	4.89	<.0001	5.48	<.0001	5.35	<.0001	6.61	<.0001
Grain yield	Genotype	3.12	<.0001	3.55	<.0001	2.2	<.0001	2.4	<.0001
Straw yield	Genotype	19.09	<.0001	14.83	<.0001	20.87	<.0001	16.28	<.0001
Thousand grain weight	Genotype	7.95	<.0001	6.34	<.0001	14.62	<.0001	16.32	<.0001
Root dry mass	Genotype	3.53	<.0001			2.78	<.0001
Root colonization	Genotype	2.58	<.0001			2.03	<.0001
1Statistically significant at the 5% (0.05), 1% (0.01) or 0.1% (0.001) level.
myco +: presence of mycorrhizae, myco -: absence of mycorrhizae

## Sheet: Suppl.4
Suppl. Table 4: Phenotypic correlation (phenotypic correlation coefficient, Pearson) between traits in the different treatments.
			Drought stress													Well watered
			myco +							myco -						myco +							myco -
		Variable	Aboveground biomass	Number of ears per plant	Number of grains per ear	Grain yield	Straw yield	Thousand grain weight	Root colonization	Aboveground biomass	Number of ears per plant	Number of grains per ear	Grain yield	Straw yield	Thousand grain weight	Aboveground biomass	Number of ears per plant	Number of grains per ear	Grain yield	Straw yield	Thousand grain weight	Root colonization	Aboveground biomass	Number of ears per plant	Number of grains per ear	Grain yield	Straw yield	Thousand grain weight
Drought stress	myco +	Aboveground biomass	-	n.s.	n.s.	n.s.	*	*	*	*	n.s.	*	n.s.	*	*	*	n.s.	*	*	*	n.s.	-	*	n.s.	*	*	*	n.s.
		Number of ears per plant	0.18404	-	*	n.s.	n.s.	*	*	*	*	*	n.s.	n.s.	*	*	*	*	n.s.	n.s.	*	-	*	*	*	n.s.	n.s.	n.s.
		Number of grains per ear	-0.141465	-0.4897	-	*	*	*	*	*	*	*	*	*	*	*	*	*	n.s.	*	*	-	*	*	*	n.s.	*	*
		Grain yield	0.200391	0.0895104	0.567641	-	*	n.s.	n.s.	n.s.	n.s.	*	*	*	n.s.	n.s.	n.s.	*	*	*	n.s.	-	n.s.	n.s.	*	*	*	n.s.
		Straw yield	0.889236	0.131196	-0.405315	-0.268206	-	*	*	*	n.s.	*	*	*	*	*	n.s.	n.s.	*	*	n.s.	-	*	n.s.	n.s.	*	*	n.s.
		Thousand grain weight	0.281626	-0.241027	-0.330916	0.101997	0.236699	-	n.s.	*	*	*	n.s.	*	*	*	*	n.s.	*	*	*	-	*	*	n.s.	*	n.s.	*
		Root colonization	-0.316791	-0.438131	0.361176	0.0530919	-0.333081	-0.0393152	-	-	-	-	-	-	-	-	-	-	-	-	-	*	-	-	-	-	-	-
	myco -	Aboveground biomass	0.880798	0.209621	-0.231779	0.118111	0.81177	0.266627	-	-	*	*	*	*	*	*	n.s.	n.s.	*	*	n.s.	-	*	n.s.	*	*	*	n.s.
		Number of ears per plant	0.0674298	0.80622	-0.391636	0.0857	0.0232364	-0.235308	-	0.270972	-	*	*	n.s.	n.s.	n.s.	*	*	n.s.	n.s.	*	-	n.s.	*	*	*	n.s.	n.s.
		Number of grains per ear	-0.234623	-0.334337	0.808732	0.575278	-0.498829	-0.219822	-	-0.214346	-0.336286	-	*	*	*	*	*	*	n.s.	*	n.s.	-	*	*	*	*	*	n.s.
		Grain yield	0.0273655	0.154021	0.402243	0.813074	-0.351564	0.0783555	-	0.204983	0.298634	0.626372	-	*	n.s.	n.s.	n.s.	n.s.	*	*	n.s.	-	n.s.	n.s.	*	*	*	n.s.
		Straw yield	0.832371	0.11672	-0.432851	-0.320522	0.968324	0.208831	-	0.854165	0.100942	-0.536775	-0.332539	-	*	*	n.s.	n.s.	*	*	n.s.	-	*	n.s.	n.s.	*	*	n.s.
		Thousand grain weight	0.325205	-0.222546	-0.310213	0.141913	0.25889	0.906376	-	0.364133	-0.18176	-0.260779	0.139291	0.272996	-	*	*	n.s.	*	*	*	-	*	*	n.s.	*	*	*
Well watered	myco +	Aboveground biomass	0.906021	0.223702	-0.370616	-0.03764	0.909592	0.330306	-	0.863128	0.134907	-0.391741	-0.0901179	0.877217	0.352414	-	*	n.s.	*	*	n.s.	*	*	n.s.	n.s.	*	*	n.s.
		Number of ears per plant	0.0647859	0.880701	-0.489598	-0.0173602	0.0647995	-0.261688	-	0.130531	0.835048	-0.37049	0.0959735	0.0722882	-0.264194	0.208156	-	*	n.s.	n.s.	*	*	n.s.	*	*	n.s.	n.s.	*
		Number of grains per ear	0.235577	-0.500661	0.637058	0.287321	0.101046	-0.0660252	-	0.175407	-0.492318	0.587874	0.202402	0.0674582	-0.0814717	0.136157	-0.594658	-	*	n.s.	*	*	n.s.	*	*	*	n.s.	*
		Grain yield	0.554818	0.168196	0.0714623	0.587351	0.275676	0.397197	-	0.516623	0.114004	0.159668	0.524354	0.21827	0.387185	0.590459	0.139728	0.389196	-	*	*	n.s.	*	n.s.	*	*	*	*
		Straw yield	0.853446	0.195471	-0.464413	-0.27072	0.965542	0.240408	-	0.820794	0.11689	-0.522535	-0.305204	0.950757	0.268052	0.951287	0.193421	0.0110494	0.314725	-	n.s.	*	*	n.s.	n.s.	*	*	n.s.
		Thousand grain weight	0.114519	-0.2057	-0.231324	0.190365	0.0326979	0.86143	-	0.0912446	-0.214748	-0.16771	0.127796	0.0112753	0.845849	0.125657	-0.266151	-0.243151	0.262005	0.0491396	-	n.s.	n.s.	*	*	n.s.	n.s.	*
		Root colonization	-	-	-	-	-	-	0.574784	-	-	-	-	-	-	-0.413349	-0.273196	0.28552	0.0475368	-0.503759	-0.00753531	-	-	-	-	-	-	-
	myco -	Aboveground biomass	0.875999	0.203459	-0.318879	-0.0659298	0.892129	0.229393	-	0.898818	0.17954	-0.365257	-0.0589809	0.898092	0.296395	0.917382	0.156852	0.135606	0.462788	0.906925	0.0457582	-	-	n.s.	*	*	*	n.s.
		Number of ears per plant	0.00997359	0.816686	-0.424233	-0.0721915	0.0373652	-0.386909	-	0.108459	0.82323	-0.375241	0.0427199	0.0812112	-0.317689	0.121007	0.883913	-0.570025	-0.0178994	0.152425	-0.319125	-	0.177867	-	*	n.s.	n.s.	*
		Number of grains per ear	0.240664	-0.410779	0.624309	0.3053	0.0945401	-0.122563	-	0.230292	-0.370548	0.610528	0.291272	0.0741076	-0.143492	0.127532	-0.470266	0.89879	0.365421	0.0121273	-0.311144	-	0.21669	-0.4963	-	*	n.s.	*
		Grain yield	0.487382	0.182547	0.136066	0.551205	0.223245	0.203303	-	0.565124	0.217604	0.239302	0.602457	0.225755	0.259488	0.450634	0.112914	0.33514	0.758936	0.246433	0.108086	-	0.581291	0.121268	0.504318	-	n.s.	n.s.
		Straw yield	0.842808	0.147678	-0.421713	-0.286545	0.963672	0.198112	-	0.841914	0.117341	-0.51368	-0.297357	0.969538	0.255023	0.90162	0.118792	0.0411623	0.248933	0.968379	0.0182126	-	0.94685	0.144615	0.0662458	0.294619	-	n.s.
		Thousand grain weight	0.140645	-0.155482	-0.278268	0.195892	0.0553463	0.848592	-	0.14211	-0.17236	-0.180558	0.158666	0.0438351	0.853917	0.144448	-0.216656	-0.278627	0.254792	0.0747149	0.948169	-	0.105076	-0.289435	-0.316324	0.173092	0.0615662	-
		* significant α = 0.05; ns = not significant
		myco +: presence of mycorrhizae, myco -: absence of mycorrhizae

## Sheet: Suppl.5
Suppl. Table 5: Combined analysis of variance (ANOVA) for all traits for 94 wheat genotypes evaluated in two years.
		multi environment (combined)
Trait	Effect	F-value	p-value1
Aboveground biomass	Genotype	21.2	<.0001
	Mycorrhizae	4.63	0.0315
	Irrigation	621.65	<.0001
	Mycorrhizae x Irrigation	8.63	0.0034
	Genotype x Mycorrhizae x Irrigation	0.4	n.s.
Number of ears per plant	Genotype	20.21	<.0001
	Mycorrhizae	14.27	0.0002
	Irrigation	213.36	<.0001
	Mycorrhizae x Irrigation	6	0.0144
	Genotype x Mycorrhizae x Irrigation	0.7	n.s.
Number of grains per ear	Genotype	17	<.0001
	Mycorrhizae	<.01	n.s.
	Irrigation	441.81	<.0001
	Mycorrhizae x Irrigation	9.06	0.0027
	Genotype x Mycorrhizae x Irrigation	0.73	n.s.
Grain yield	Genotype	8.09	<.0001
	Mycorrhizae	8.18	0.0043
	Irrigation	508.12	<.0001
	Mycorrhizae x Irrigation	8.17	0.0043
	Genotype x Mycorrhizae x Irrigation	0.43	n.s.
Straw yield	Genotype	67.22	<.0001
	Mycorrhizae	1.53	n.s.
	Irrigation	475.04	<.0001
	Mycorrhizae x Irrigation	4.67	0.0308
	Genotype x Mycorrhizae x Irrigation	0.4	n.s.
Thousand grain weight	Genotype	118.98	<.0001
	Mycorrhizae	55.73	<.0001
	Irrigation	1246.35	<.0001
	Mycorrhizae x Irrigation	22.5	<.0001
	Genotype x Mycorrhizae x Irrigation	2.24	<.0001
Root dry mass 20132	Genotyp	3.79	<.0001
	Mycorrhizae	25.09	<.0001
	Irrigation	453.36	<.0001
	Mycorrhizae x Irrigation	34.6	<.0001
	Genotype x Mycorrhizae x Irrigation	0.68	n.s.
Root dry mass 2	Genotype	5.29	<.0001
	Irrigation	124.23	<.0001
	Genotype x Irrigation	1.11	n.s.
1Statistically significant at the 5% (0.05), 1% (0.01) or 0.1% (0.001) level.
2 Root dry mass (RD) was assessed in all environments in 2013 (Root dry mass 2013) and only in the mycorrhizae treated environments in 2014 (Root dry mass; myco + combined data of 2013 and 2014).

## Sheet: Suppl.6
Suppl. Table 6: Least square means (lsmean), minimum (Min), maximum (Max) and standard error (±SE) for tolerance index (IT) and stress tolerance index (STI) in the presence (myco +) and absence (myco -) of mycorrhizae for 94 wheat genotypes evaluated in two years.
		IT				STI
		lsmean1	Min	Max	±SE	lsmean1	Min	Max	±SE
	Aboveground biomass	86.65a	70.7	100.125	0.71	0.88a	0.313174	1.44695	0.0277279
	Number of ears per plant	92.75a	75.4941	114.534	0.795967	0.91a	-3.33414	3.72515	0.13706
	Number of grains per ear	85.38a	42.3918	121.562	1.54883	0.87a	-1.56347	3.94328	0.105053
myco +	Grain yield	82.82a	48.7773	103.188	1.27484	0.83a	-0.528172	3.30898	0.0832504
	Straw yield	89.15a	70.3017	102.434	0.595678	0.95a	-0.419884	2.65008	0.0597762
	Thousand grain weight	107.51a	86.8469	130.108	0.738416	1.09a	-2.12932	3.66398	0.109082
	Aboveground biomass	82.31b	70.6952	100.125	0.705182	0.84b	0.301748	1.37981	0.0276323
	Number of ears per plant	88.93b	66.1932	121.088	0.927888	0.96a	-2.04926	3.02864	0.0850383
	Number of grains per ear	80.80b	44.8209	118.358	1.61234	0.82b	-0.906757	2.75307	0.0802971
myco -	Grain yield	76.37b	40.6787	105.61	1.48061	0.78b	-0.248816	2.49785	0.0625698
	Straw yield	86.22b	72.5127	100.035	0.590597	0.92a	-0.0380252	1.90148	0.0417803
	Thousand grain weight	109.94b	90.1379	132.339	0.779854	1.11b	-1.0487	3.33482	0.0819219
Means of the mycorrhizal and non-mycorrhizal threatment followed by the same letter are not significantly different at the 5% (α = 0.05) level.

## Sheet: Suppl.7
Suppl. Table 7: Least square means (lsmean), minimum (Min), maximum (Max) and standard error (±SE) for relative mycorrhizal responsivness (MR) and absolute mycorrhizal responsivness (R) based on aboveground biomass (BM), number of ears per plant (EN), number of grains per ear (GN), grain yield (GY), straw yield (SY) and thousand grain weight (TGW) under drought stress and well watered conditions …
		Drought stress				Well watered
		lsmean	Min	Max	±SE	lsmean	Min	Max	±SE
Relative mycorrhizal responsiveness	Aboveground biomass	5.53a	-14.11	30.6	0.86	0.22b	-17.74	24.6	0.8
	Number of ears per plant	6.22a	-25.91	43.48	1.139	1.36b	-18.71	19.69	0.84
	Number of grains per ear	6.04a	-36.41	63.59	1.76	1.15b	-20.71	26.27	0.95
	Grain yield	12.30a	-30.41	86.96	2.03	1.41b	-21.18	29.45	1.14
	Straw yield	3.45a	-12.57	21.86	0.7	0.15b	-15.13	19.54	0.69
	Thousand grain weight	1.13a	-20.39	12.06	0.58	3.22b	-8.09	13.81	0.43
Absolute mycorrhizal responsiveness	Aboveground biomass	0.29a	-1.14	1.88708	0.0520936	-0.03b	-1.8275	1.98398	0.0632081
	Number of ears per plant	0.11a	-0.671423	0.8333	0.0239962	0.02b	-0.541667	0.458333	0.0202702
	Number of grains per ear	0.89a	-9.62381	11.3707	0.433042	-0.91b	-8.46257	6.53677	0.312338
	Grain yield	0.19a	-0.855417	1.22917	0.0341675	0.00b	-0.956667	0.774583	0.0352799
	Straw yield	0.10a	-0.494672	0.775	0.0275248	-0.02b	-0.983333	0.865163	0.0330975
	Thousand grain weight	0.36a	-8.33333	4.95556	0.240638	1.15b	-3.71311	4.78333	0.161435
Means of the drought stress and well watered variant followed by the same letter are not significantly different at the 5% (α = 0.05), respectively.

## Sheet: Suppl. 7_NEU
Suppl. Table 7: Quantitative trait loci (QTL) regions and corresponding significant marker trait associations (LOD ≥ 4.25).
Environment	Trait	Mycorrhization	Irrigation	QTL	Marker	Chromosome	Position (bp)	R² (%)	PIC	LOD	SNP	MAF	Effect
single	Aboveground biomass	+	DS	QTL_BMmyc25_1D	BS00022178_51	1D	16612833	6.91	0.355142	4.57455	T/C	0.361702	0.63186
single	Aboveground biomass	+	DS	QTL_BMmyc25_2A	BS00086329_51	2A	711077642	6.473	0.369393	4.33038	G/T	0.425532	0.53394
single	Aboveground biomass	+	DS		IAAV6408	2A	711976233	6.473	0.369393	4.33038	C/T	0.425532	0.53394
single	Aboveground biomass	+	DS		Kukri_c61419_550	4A	488252138	8.001	0.322915	4.41456	A/G	0.281915	-0.92646
single	Aboveground biomass	+	DS	QTL_BMmyc25_4A	Ra_c45147_1600	4A	492891477	8.001	0.322915	4.41456	A/G	0.281915	-0.92646
single	Aboveground biomass	+	DS		RAC875_c42756_168	4A	495799955	8.001	0.322915	4.41456	C/T	0.281915	-0.92646
single	Aboveground biomass	+	WW	QTL_BMmyc75_4A	BS00065509_51	4A	590123186	3.937	0.209939	4.87746	A/C	0.138298	2.02275
single	Aboveground biomass	+	WW		BS00064810_51	4A	595376414	3.669	0.197922	4.59671	G/A	0.12766	2.0188
single	Aboveground biomass	-	DS		BS00065509_51	4A	590123186	6.412	0.209939	4.25062	A/C	0.138298	1.35539
single	Aboveground biomass	-	DS	QTL_BM25_4A	BS00064810_51	4A	595376414	7.022	0.197922	4.58742	G/A	0.12766	1.46662
single	Number of grains per ear	+	DS		wsnp_Ex_c5123_9087869	2B	696677326	8.956	0.209939	4.25546	C/T	0.138298	-8.4068
single	Number of grains per ear	+	DS	QTL_GNmyc25_2B	wsnp_Ex_c5123_9089025	2B	696678792	8.956	0.209939	4.25546	A/G	0.138298	-8.4068
single	Number of grains per ear	+	DS		wsnp_Ku_c9901_16493072	2B	696679753	8.956	0.209939	4.25546	G/A	0.138298	-8.4068
single	Number of grains per ear	+	DS	QTL_GNmyc25_7D	BobWhite_c11327_185	7D	19405530	9.352	0.185302	4.41241	T/C	0.117021	-9.3933
single	Number of grains per ear	+	WW	QTL_GNmyc75_2B	Kukri_c55996_63	2B	765069399	13.866	0.261703	6.01443	C/T	0.191489	7.22902
single	Number of grains per ear	+	WW	QTL_GNmyc75_2D	RAC875_c5673_1209	2D	622382798	11.805	0.278883	5.25148	G/T	0.212766	6.53538
single	Number of grains per ear	-	DS	QTL_GN25_1D	BS00096470_51	1D	5357586	8.576	0.29426	4.30041	T/C	0.234043	7.20682
single	Number of grains per ear	-	DS		wsnp_Ex_c5123_9087869	2B	696677326	8.641	0.209939	4.32784	C/T	0.138298	-8.6262
single	Number of grains per ear	-	DS	QTL_GN25_2B	wsnp_Ex_c5123_9089025	2B	696678792	8.641	0.209939	4.32784	A/G	0.138298	-8.6262
single	Number of grains per ear	-	DS		wsnp_Ku_c9901_16493072	2B	696679753	8.641	0.209939	4.32784	G/A	0.138298	-8.6262
single	Grain yield	+	WW	QTL_GYmyc75_6A	wsnp_Ex_c20457_29526403	6A	596422223	3.51	0.185302	4.56581	C/T	0.117021	-0.71513
single	Grain yield	+	WW		wsnp_Ex_c20457_29526260	6A	596422368	3.51	0.185302	4.56581	A/G	0.117021	-0.71513
single	Grain yield	-	DS	QTL_GY25_1D	BS00096470_51	1D	5357586	6.288	0.29426	4.66551	T/C	0.234043	0.61854
single	Grain yield	-	DS	QTL_GY25_3D	BS00065107_51	3D	499582732	7.655	0.215729	4.73208	A/C	0.143617	1.65047
single	Straw yield	+	DS	QTL_SYmyc25_5B	RFL_Contig5739_641	5B	531538658	9.159	0.278883	4.55947	A/G	0.212766	-0.762
single	Straw yield	+	DS		Kukri_c34173_518	5B	531540203	9.159	0.278883	4.55947	A/G	0.212766	-0.762
single	Straw yield	+	DS	QTL_SYmyc25_6A-1	BS00027313_51	6A	151492080	8.846	0.325632	4.42802	C/T	0.287234	0.88881
single	Straw yield	+	DS	QTL_SYmyc25_6A-2	BS00022120_51	6A	396301420	9.619	0.365665	4.7507	T/C	0.404255	0.83798
single	Straw yield	+	WW		BS00022120_51	6A	396301420	5.491	0.365665	4.29104	T/C	0.404255	1.04775
single	Straw yield	+	WW	QTL_SYmyc75_6A-1	IAAV6992	6A	401890392	5.619	0.348239	4.37515	T/C	0.340426	1.16483
single	Straw yield	+	WW		wsnp_Ku_c8394_14267750	6A	402952170	5.619	0.348239	4.37515	G/A	0.340426	1.16483
single	Straw yield	+	WW		wsnp_Ex_c590_1176609	6A	410579747	5.619	0.348239	4.37515	G/A	0.340426	1.16483
single	Straw yield	+	WW	QTL_SYmyc75_6A-3	wsnp_Ex_c590_1176006	6A	410580347	5.619	0.348239	4.37515	T/C	0.340426	1.16483
single	Straw yield	+	WW		wsnp_Ex_c43887_50077773	6A	410917112	5.619	0.348239	4.37515	G/A	0.340426	1.16483
single	Straw yield	+	WW		tplb0047k12_1370	6A	411095200	5.619	0.348239	4.37515	C/T	0.340426	1.16483
single	Straw yield	+	WW		wsnp_JD_rep_c51547_35074931	6A	420087970	5.619	0.348239	4.37515	C/A	0.340426	1.16483
single	Straw yield	+	WW		wsnp_Ku_c2329_4474766	6A	420413378	5.619	0.348239	4.37515	C/T	0.340426	1.16483
single	Straw yield	+	WW		IAAV6837	6A	421527450	5.619	0.348239	4.37515	T/C	0.340426	1.16483
single	Straw yield	+	WW		BS00078715_51	6A	424093750	5.619	0.348239	4.37515	G/A	0.340426	1.16483
single	Straw yield	+	WW	QTL_SYmyc75_6A-3	BS00086046_51	6A	425277756	5.619	0.348239	4.37515	C/T	0.340426	1.16483
single	Straw yield	+	WW		Excalibur_c4579_979	6A	427616757	5.619	0.348239	4.37515	C/T	0.340426	1.16483
single	Straw yield	+	WW		wsnp_Ex_c18965_27868480	6A	429396122	5.619	0.348239	4.37515	T/C	0.340426	1.16483
single	Straw yield	+	WW		Excalibur_c16840_3454	6A	430927762	5.619	0.348239	4.37515	A/G	0.340426	1.16483
single	Straw yield	+	WW		wsnp_Ku_c3354_6228393	6A	430933984	5.619	0.348239	4.37515	A/G	0.340426	1.16483
single	Straw yield	+	WW		wsnp_Ex_c17089_25709221	6A	430934594	5.619	0.348239	4.37515	C/T	0.340426	1.16483
single	Straw yield	+	WW		wsnp_Ex_c17089_25709028	6A	430934787	5.619	0.348239	4.37515	G/A	0.340426	1.16483
single	Straw yield	+	WW		Kukri_c30819_246	6A	431144259	5.619	0.348239	4.37515	G/A	0.340426	1.16483
single	Straw yield	+	WW		wsnp_Ex_c1104_2118684	6A	431222055	5.619	0.348239	4.37515	A/G	0.340426	1.16483
single	Straw yield	+	WW		wsnp_Ex_rep_c105612_89983181	6A	432246181	5.619	0.348239	4.37515	C/T	0.340426	1.16483
single	Straw yield	+	WW		BS00087178_51	6A	432246904	5.619	0.348239	4.37515	G/A	0.340426	1.16483
single	Straw yield	+	WW		BS00022605_51	6A	432248086	5.619	0.348239	4.37515	A/G	0.340426	1.16483
single	Straw yield	+	WW		Kukri_c38882_391	6A	433970968	5.619	0.348239	4.37515	T/C	0.340426	1.16483
single	Straw yield	+	WW		BS00064632_51	6A	435596981	5.619	0.348239	4.37515	C/T	0.340426	1.16483
single	Straw yield	+	WW		BS00022553_51	6A	437702676	5.619	0.348239	4.37515	C/T	0.340426	1.16483
single	Straw yield	+	WW	QTL_SYmyc75_6A-4	BS00099290_51	6A	438579488	5.619	0.348239	4.37515	C/T	0.340426	1.16483
single	Straw yield	+	WW		wsnp_BE403421A_Ta_2_1	6A	438586818	5.619	0.348239	4.37515	T/C	0.340426	1.16483
single	Straw yield	+	WW		BS00072945_51	6A	439668219	5.619	0.348239	4.37515	G/A	0.340426	1.16483
single	Straw yield	+	WW		Excalibur_c49239_97	6A	439668825	5.619	0.348239	4.37515	C/T	0.340426	1.16483
single	Straw yield	+	WW		RAC875_c58848_60	6A	440057065	5.619	0.348239	4.37515	C/T	0.340426	1.16483
single	Straw yield	+	WW		CAP11_c1206_301	6A	441806792	5.619	0.348239	4.37515	G/A	0.340426	1.16483
single	Straw yield	+	WW	QTL_SYmyc75_6B	wsnp_Ku_c3354_6228863	6B	454509173	5.619	0.348239	4.37515	A/G	0.340426	1.16483
single	Straw yield	+	WW	QTL_SYmyc75_6D	BS00064203_51	6D	288554045	5.619	0.348239	4.37515	A/G	0.340426	1.16483
single	Straw yield	-	DS	QTL_SY25_6A	BS00022120_51	6A	396301420	8.658	0.365665	4.28018	T/C	0.404255	0.88498
single	Straw yield	-	WW	QTL_SY75_1A	wsnp_Ex_c9722_16062937	1A	519469969	8.874	0.307963	4.53223	C/T	0.255319	0.68275
single	Straw yield	-	WW	QTL_SY75_1B	Kukri_c18230_1633	1B	664787622	8.902	0.351834	4.54442	T/G	0.351064	0.63243
single	Straw yield	-	WW	QTL_SY75_7B	Kukri_c51296_438	7B	565911676	9.121	0.301313	4.63791	T/C	0.244681	0.77096
single	Thousand grain weight	+	WW	QTL_TGWmyc75_3B	Tdurum_contig21756_137	3B	721071723	5.395	0.373183	4.28632	A/G	0.457447	-4.177
single	Thousand grain weight	-	DS	QTL_TGW25_6D	D_contig10996_530	6D	463743339	8.573	0.351834	4.47022	A/G	0.351064	-2.2243
single	Root dry mass	+	WW	QTL_RMmyc75_3B	Excalibur_c21751_421	3B	655310004	5.916	0.143601	4.42618	A/G	0.0851064	-1.3779
single	Root dry mass	+	WW	QTL_RMmyc75_7B	Excalibur_c41549_276	7B	243566481	5.744	0.172056	4.31773	C/T	0.106383	1.16219
single	Root dry mass	-	DS	QTL_RM25_3A	tplb0053a24_1247	3A	8590685	29.596	0.266174	5.16748	C/T	0.196809	-1.9237
single	Root dry mass	-	DS		BobWhite_c5246_196	3A	746633763	24.531	0.34229	4.37441	G/A	0.324468	-1.7245
single	Root dry mass	-	DS		wsnp_Ex_c21418_30554998	3B	669922144	24.546	0.150968	4.37684	A/G	0.0904255	-1.7243
single	Root dry mass	-	DS	QTL_RM25_3B	GENE-1785_118	3B	760136494	24.774	0.34229	4.41328	C/T	0.324468	-1.7808
single	Root dry mass	-	DS	QTL_RM25_3D-1	Ra_c10284_405	3D	209687062	24.452	0.337938	4.36189	C/T	0.31383	-1.7152
single	Root dry mass	-	DS		BS00068012_51	3D	263337391	24.313	0.374972	4.33961	G/A	0.494681	-1.7163
single	Root dry mass	-	DS		Kukri_c46716_211	3D	604864377	24.313	0.215729	4.33964	G/A	0.143617	-2.0939
single	Root dry mass	-	DS	QTL_RM25_3D-2	wsnp_Ku_c25527_35493338	3D	610348624	24.434	0.257111	4.35902	T/C	0.18617	-2.3391
single	Root dry mass	-	DS		BS00033229_51	3D	610994746	24.383	0.266174	4.3508	C/T	0.196809	-2.0782
single	Root dry mass	-	DS		Excalibur_c6906_804	3D	612887296	24.531	0.34229	4.37441	C/T	0.324468	-1.7245
single	Root dry mass	-	DS		wsnp_Ku_c7264_12545135	3D	612901729	24.531	0.34229	4.37441	G/A	0.324468	-1.7245
single	Root dry mass	-	DS	QTL_RM25_3D-3	wsnp_Ex_c12963_20529964	3D	612902535	24.531	0.34229	4.37441	G/T	0.324468	-1.7245
single	Root dry mass	-	DS		Excalibur_c15009_1082	3D	613735363	24.316	0.317212	4.34011	G/T	0.271277	-1.7151
single	Root dry mass	-	DS		RAC875_c43838_146	3D	613782554	24.316	0.317212	4.34011	C/A	0.271277	-1.7151
single	Harvest index	+	DS	QTL_HImyc25_1B-1	Tdurum_contig58525_304	1B	14152715	7.811	0.197922	4.64826	C/A	0.12766	0.16534
single	Harvest index	+	DS	QTL_HImyc25_1B-2	Kukri_c18230_1633	1B	664787622	8.003	0.351834	4.74437	T/G	0.351064	-0.12197
single	Harvest index	+	DS	QTL_HImyc25_3B	RFL_Contig5246_1091	3B	447287184	12.34	0.120448	6.01405	A/G	0.0691489	0.61074
single	Harvest index	+	DS	QTL_HImyc25_4A-1	BobWhite_c1907_124	4A	216145861	8.332	0.278883	4.90781	C/A	0.212766	0.14745
single	Harvest index	+	DS	QTL_HImyc25_4A-2	wsnp_Ex_c12812_20324273	4A	605729749	7.556	0.330806	4.52028	A/G	0.297872	0.11635
single	Harvest index	+	DS	QTL_HImyc25_5B	wsnp_JD_rep_c63083_40243538	5B	541612773	8.553	0.362211	4.26326	C/T	0.388298	0.13191
single	Harvest index	+	DS	QTL_HImyc25_6B	BS00027942_51	6B	28116742	7.337	0.314223	4.41032	T/C	0.265957	-0.14332
single	Harvest index	+	DS	QTL_HImyc25_6B	Tdurum_contig50121_249	6B	28153575	8.333	0.261703	4.90816	G/A	0.191489	-0.16864
single	Harvest index	+	DS	QTL_HImyc25_6D	Kukri_c10377_112	6D	16295376	7.337	0.314223	4.41032	G/A	0.265957	-0.14332
single	Harvest index	+	WW	QTL_HImyc75_2A	wsnp_RFL_Contig2744_2471775	2A	69352365	5.632	0.301313	4.34762	C/T	0.244681	-0.14493
single	Harvest index	+	WW	QTL_HImyc75_2B-1	BS00043099_51	2B	99756510	5.507	0.360931	4.26654	G/T	0.382979	0.11216
single	Harvest index	+	WW	QTL_HImyc75_2B-1	wsnp_JD_c12687_12877994	2B	99759678	5.507	0.360931	4.26654	T/C	0.382979	0.11216
single	Harvest index	+	WW	QTL_HImyc75_2B-1	BS00029713_51	2B	99773056	5.507	0.360931	4.26654	G/T	0.382979	0.11216
single	Harvest index	+	WW	QTL_HImyc75_2B-1	BS00038217_51	2B	99961084	5.507	0.360931	4.26654	C/T	0.382979	0.11216
single	Harvest index	+	WW	QTL_HImyc75_2B-1	BS00038218_51	2B	99961088	5.507	0.360931	4.26654	T/C	0.382979	0.11216
single	Harvest index	+	WW	QTL_HImyc75_2B-1	BS00021675_51	2B	104792516	5.632	0.301313	4.34762	C/T	0.244681	-0.14493
single	Harvest index	+	WW	QTL_HImyc75_2B-1	BS00071689_51	2B	105375977	5.632	0.301313	4.34762	C/T	0.244681	-0.14493
single	Harvest index	+	WW	QTL_HImyc75_2B-1	Kukri_c13747_464	2B	105908974	5.632	0.301313	4.34762	G/A	0.244681	-0.14493
single	Harvest index	+	WW	QTL_HImyc75_2B-1	Kukri_rep_c85389_715	2B	105991618	5.632	0.301313	4.34762	A/G	0.244681	-0.14493
single	Harvest index	+	WW	QTL_HImyc75_2B-1	BobWhite_s65298_124	2B	105991909	5.632	0.301313	4.34762	A/G	0.244681	-0.14493
single	Harvest index	+	WW	QTL_HImyc75_2B-1	RAC875_c35438_474	2B	106939419	5.632	0.301313	4.34762	G/A	0.244681	-0.14493
single	Harvest index	+	WW	QTL_HImyc75_2B-2	Ku_c4042_576	2B	118287554	5.632	0.301313	4.34762	A/G	0.244681	-0.14493
single	Harvest index	+	WW	QTL_HImyc75_2B-2	wsnp_BE497494B_Ta_2_1	2B	121364886	5.632	0.301313	4.34762	A/C	0.244681	-0.14493
single	Harvest index	+	WW	QTL_HImyc75_2B-2	BobWhite_rep_c51373_453	2B	121367410	5.632	0.301313	4.34762	G/A	0.244681	-0.14493
single	Harvest index	+	WW	QTL_HImyc75_2B-2	wsnp_Ex_rep_c68704_67559626	2B	121368547	5.632	0.301313	4.34762	G/A	0.244681	-0.14493
single	Harvest index	+	WW	QTL_HImyc75_2B-2	BS00003404_51	2B	121370808	5.632	0.301313	4.34762	A/G	0.244681	-0.14493
single	Harvest index	+	WW	QTL_HImyc75_2B-2	BS00022486_51	2B	121371060	5.632	0.301313	4.34762	A/C	0.244681	-0.14493
single	Harvest index	+	WW	QTL_HImyc75_2B-2	Kukri_c46621_143	2B	121677036	5.632	0.301313	4.34762	C/T	0.244681	-0.14493
single	Harvest index	+	WW	QTL_HImyc75_2B-2	BS00070001_51	2B	122010450	5.632	0.301313	4.34762	G/A	0.244681	-0.14493
single	Harvest index	+	WW	QTL_HImyc75_2B-2	IAAV980	2B	122697195	5.632	0.301313	4.34762	C/T	0.244681	-0.14493
single	Harvest index	+	WW	QTL_HImyc75_2B-2	wsnp_Ex_c42316_48926687	2B	122756813	5.632	0.301313	4.34762	A/G	0.244681	-0.14493
single	Harvest index	+	WW	QTL_HImyc75_2B-2	BS00022969_51	2B	123062357	5.632	0.301313	4.34762	G/A	0.244681	-0.14493
single	Harvest index	+	WW	QTL_HImyc75_2B-3	BS00083078_51	2B	131130470	5.632	0.301313	4.34762	G/A	0.244681	-0.14493
single	Harvest index	+	WW	QTL_HImyc75_2D-1	IAAV666	2D	62958775	5.544	0.252395	4.29028	G/T	0.180851	-0.15389
single	Harvest index	+	WW	QTL_HImyc75_2D-2	IAAV2480	2D	77131602	5.632	0.301313	4.34762	T/C	0.244681	-0.14493
single	Harvest index	+	WW	QTL_HImyc75_3A	Excalibur_c29769_81	3A	662597671	5.507	0.360931	4.26654	C/T	0.382979	0.11216
single	Harvest index	+	WW	QTL_HImyc75_6B	Kukri_c25377_240	6B	174568619	6.572	0.340153	4.94896	C/T	0.319149	0.13993
single	Harvest index	-	DS	QTL_HI25_3B	BS00085434_51	3B	750357915	7.775	0.204005	4.41037	C/T	0.132979	0.857
single	Harvest index	-	DS	QTL_HI25_3D	BS00065107_51	3D	499582732	8.403	0.215729	4.74627	A/C	0.143617	0.59189
single	Harvest index	-	WW	QTL_HI75_3B	BS00085434_51	3B	750357915	5.825	0.204005	4.31782	C/T	0.132979	0.40383
single	Harvest index	-	WW	QTL_HI75_3D	BS00065107_51	3D	499582732	5.905	0.215729	4.37435	A/C	0.143617	0.22718
single	Harvest index	-	WW	QTL_HI75_5B	Kukri_c13048_341	5B	606026241	5.031	0.367652	4.48602	C/T	0.414894	0.14665
combined	Aboveground biomass				BS00065509_51	4A	590123186	3.752	0.209939	4.59508	A/C	0.138298	1.59101
combined	Aboveground biomass			QTL_BMc_4A	BS00064810_51	4A	595376414	3.775	0.197922	4.61921	G/A	0.12766	1.65
combined	Aboveground biomass			QTL_BMc_6A-1	BS00027313_51	6A	151492080	3.543	0.325632	4.379	C/T	0.287234	1.26197
combined	Aboveground biomass			QTL_BMc_6A-2	BS00022120_51	6A	396301420	3.505	0.365665	4.34016	T/C	0.404255	1.08443
combined	Number of grains per ear				wsnp_Ex_c5123_9087869	2B	696677326	8.837	0.209939	4.26051	C/T	0.138298	-7.4086
combined	Number of grains per ear			QTL_GNc_2B	wsnp_Ex_c5123_9089025	2B	696678792	8.837	0.209939	4.26051	A/G	0.138298	-7.4086
combined	Number of grains per ear				wsnp_Ku_c9901_16493072	2B	696679753	8.837	0.209939	4.26051	G/A	0.138298	-7.4086
combined	Straw yield			QTL_SYc_6A-1	BS00027313_51	6A	151492080	6.74	0.325632	4.34241	C/T	0.287234	1.09741
combined	Straw yield			QTL_SYc_6A-2	BS00022120_51	6A	396301420	7.107	0.365665	4.54025	T/C	0.404255	0.97193
combined	Straw yield				IAAV6992	6A	401890392	6.879	0.348239	4.41766	T/C	0.340426	1.05174
combined	Straw yield			QTL_SYc_6A-3	wsnp_Ku_c8394_14267750	6A	402952170	6.879	0.348239	4.41766	G/A	0.340426	1.05174
combined	Straw yield				wsnp_Ex_c590_1176609	6A	410579747	6.879	0.348239	4.41766	G/A	0.340426	1.05174
combined	Straw yield			QTL_SYc_6A-4	wsnp_Ex_c590_1176006	6A	410580347	6.879	0.348239	4.41766	T/C	0.340426	1.05174
combined	Straw yield				wsnp_Ex_c43887_50077773	6A	410917112	6.879	0.348239	4.41766	G/A	0.340426	1.05174
combined	Straw yield				tplb0047k12_1370	6A	411095200	6.879	0.348239	4.41766	C/T	0.340426	1.05174
combined	Straw yield				wsnp_JD_rep_c51547_35074931	6A	420087970	6.879	0.348239	4.41766	C/A	0.340426	1.05174
combined	Straw yield				wsnp_Ku_c2329_4474766	6A	420413378	6.879	0.348239	4.41766	C/T	0.340426	1.05174
combined	Straw yield				IAAV6837	6A	421527450	6.879	0.348239	4.41766	T/C	0.340426	1.05174
combined	Straw yield				BS00078715_51	6A	424093750	6.879	0.348239	4.41766	G/A	0.340426	1.05174
combined	Straw yield			QTL_SYc_6A-5	BS00086046_51	6A	425277756	6.879	0.348239	4.41766	C/T	0.340426	1.05174
combined	Straw yield				Excalibur_c4579_979	6A	427616757	6.879	0.348239	4.41766	C/T	0.340426	1.05174
combined	Straw yield				wsnp_Ex_c18965_27868480	6A	429396122	6.879	0.348239	4.41766	T/C	0.340426	1.05174
combined	Straw yield				Excalibur_c16840_3454	6A	430927762	6.879	0.348239	4.41766	A/G	0.340426	1.05174
combined	Straw yield				wsnp_Ku_c3354_6228393	6A	430933984	6.879	0.348239	4.41766	A/G	0.340426	1.05174
combined	Straw yield				wsnp_Ex_c17089_25709221	6A	430934594	6.879	0.348239	4.41766	C/T	0.340426	1.05174
combined	Straw yield				wsnp_Ex_c17089_25709028	6A	430934787	6.879	0.348239	4.41766	G/A	0.340426	1.05174
combined	Straw yield				Kukri_c30819_246	6A	431144259	6.879	0.348239	4.41766	G/A	0.340426	1.05174
combined	Straw yield				wsnp_Ex_c1104_2118684	6A	431222055	6.879	0.348239	4.41766	A/G	0.340426	1.05174
combined	Straw yield				wsnp_Ex_rep_c105612_89983181	6A	432246181	6.879	0.348239	4.41766	C/T	0.340426	1.05174
combined	Straw yield				BS00087178_51	6A	432246904	6.879	0.348239	4.41766	G/A	0.340426	1.05174
combined	Straw yield				BS00022605_51	6A	432248086	6.879	0.348239	4.41766	A/G	0.340426	1.05174
combined	Straw yield				Kukri_c38882_391	6A	433970968	6.879	0.348239	4.41766	T/C	0.340426	1.05174
combined	Straw yield				BS00064632_51	6A	435596981	6.879	0.348239	4.41766	C/T	0.340426	1.05174
combined	Straw yield				BS00022553_51	6A	437702676	6.879	0.348239	4.41766	C/T	0.340426	1.05174
combined	Straw yield			QTL_SYc_6A-6	BS00099290_51	6A	438579488	6.879	0.348239	4.41766	C/T	0.340426	1.05174
combined	Straw yield				wsnp_BE403421A_Ta_2_1	6A	438586818	6.879	0.348239	4.41766	T/C	0.340426	1.05174
combined	Straw yield				BS00072945_51	6A	439668219	6.879	0.348239	4.41766	G/A	0.340426	1.05174
combined	Straw yield				Excalibur_c49239_97	6A	439668825	6.879	0.348239	4.41766	C/T	0.340426	1.05174
combined	Straw yield				RAC875_c58848_60	6A	440057065	6.879	0.348239	4.41766	C/T	0.340426	1.05174
combined	Straw yield				CAP11_c1206_301	6A	441806792	6.879	0.348239	4.41766	G/A	0.340426	1.05174
combined	Straw yield			QTL_SYc_6B	wsnp_Ku_c3354_6228863	6B	454509173	6.879	0.348239	4.41766	A/G	0.340426	1.05174
combined	Straw yield			QTL_SYc_6D	BS00064203_51	6D	288554045	6.879	0.348239	4.41766	A/G	0.340426	1.05174
combined	Root dry mass			QTL_RMc_3D	Kukri_c50527_241	3D	3299007	25.17	0.369393	4.47723	C/T	0.425532	-1.8489
STI	Aboveground biomass	+		QTL_STI_BMmyc_4A	BS00065509_51	4A	590123186	8.138	0.209939	4.33014	A/C	0.138298	0.34369
STI	Aboveground biomass	-		QTL_STI_BM_1D	BS00022178_51	1D	16612833	9.175	0.355142	4.29473	T/C	0.361702	0.24061
STI	Number of ears per plant	+		QTL_STI_ENmyc_7D	Tdurum_contig59690_2020	7D	2327197	9.355	0.0956516	4.4629	G/A	0.0531915	-0.61829
STI	Number of ears per plant	-		QTL_STI_EN_7D	Tdurum_contig59690_2020	7D	2327197	9.7	0.0956516	4.5038	G/A	0.0531915	-0.59637
STI	Number of grains per ear	-			wsnp_Ex_c5123_9087869	2B	696677326	9.744	0.209939	4.46791	C/T	0.138298	-0.41723
STI	Number of grains per ear	-		QTL_STI_GN_2B	wsnp_Ex_c5123_9089025	2B	696678792	9.744	0.209939	4.46791	A/G	0.138298	-0.41723
STI	Number of grains per ear	-			wsnp_Ku_c9901_16493072	2B	696679753	9.744	0.209939	4.46791	G/A	0.138298	-0.41723
IT	Grain yield	-		QTL_IT_GY_3D	BS00065107_51	3D	499582732	12.42	0.215729	4.74432	A/C	0.143617	38.8377
STI	Grain yield	+		QTL_STI_GYmyc_6A	wsnp_Ex_c20457_29526403	6A	596422223	11.026	0.185302	5.25775	C/T	0.117021	-0.37244
STI	Grain yield	+			wsnp_Ex_c20457_29526260	6A	596422368	11.026	0.185302	5.25775	A/G	0.117021	-0.37244
IT	Straw yield	+		QTL_IT_SYmyc_1D	D_contig13475_402	1D	20045166	7.526	0.197922	4.25252	G/A	0.12766	-6.5908
IT	Straw yield	-		QTL_IT_SY_2A	BS00021706_51	2A	21261871	12.048	0.346332	4.39166	T/C	0.335106	11.0943
IT	Thousand grain weight	+		QTL_IT_TGWmyc_7B	wsnp_Ex_c9909_16316813	7B	36489676	9.3	0.261703	4.54421	C/T	0.191489	7.88255
IT	Thousand grain weight	+			RAC875_c46751_112	7B	36490121	9.3	0.261703	4.54421	C/T	0.191489	7.88255
MR	Number of grains per ear		DS	QTL_MR_GN25_7D	RAC875_c19631_269	7D	6694492	8.492	0.158164	4.41117	T/C	0.0957447	-24.223
R	Number of grains per ear		DS	QTL_R_GN25_7D	RAC875_c19631_269	7D	6694492	19.978	0.158164	4.39319	T/C	0.0957447	-6.3898
δ	Number of grains per ear		DS	QTL_δ_GN25_7D	RAC875_c19631_269	7D	6694492	20.387	0.158164	4.46806	T/C	0.0957447	-5.9244
MR	Grain yield		DS	QTL_MR_GY25_3D	BS00065107_51	3D	499582732	10.957	0.215729	4.29132	A/C	0.143617	-72.665
DS: drought stress conditions, WW: well watered conditions, STI and IT: drought stress susceptibility indices, MR: relative mycorrhizal responsivness,
R: abosolute mycorrhizal responsivness, δ: deviation from the regression line, R²: variance explained by marker in %, PIC: polymorphism information content of each marker,
LOD: -log10 (p-value), MAF: minor allele frequency of each marker, Effect: allelic effect.
QTL peak markers highlighted in blue.

## Sheet: Suppl.8
Suppl. Table 8: Quantitative trait loci (QTL) regions and corresponding significant marker trait associations (LOD ≥ 4.25).
Environment	Trait	Mycorrhization	Irrigation	QTL	Marker	Chromosome	Position (bp)	R² (%)	PIC	LOD	SNP	MAF	Effect
single	Aboveground biomass	+	DS	QTL_BMmyc25_1D	BS00022178_51	1D	16612833	6.91	0.355142	4.57455	T/C	0.361702	0.63186
single	Aboveground biomass	+	DS	QTL_BMmyc25_2A	BS00086329_51	2A	711077642	6.473	0.369393	4.33038	G/T	0.425532	0.53394
single	Aboveground biomass	+	DS		IAAV6408	2A	711976233	6.473	0.369393	4.33038	C/T	0.425532	0.53394
single	Aboveground biomass	+	DS		Kukri_c61419_550	4A	488252138	8.001	0.322915	4.41456	A/G	0.281915	-0.92646
single	Aboveground biomass	+	DS	QTL_BMmyc25_4A	Ra_c45147_1600	4A	492891477	8.001	0.322915	4.41456	A/G	0.281915	-0.92646
single	Aboveground biomass	+	DS		RAC875_c42756_168	4A	495799955	8.001	0.322915	4.41456	C/T	0.281915	-0.92646
single	Aboveground biomass	+	WW	QTL_BMmyc75_4A	BS00065509_51	4A	590123186	3.937	0.209939	4.87746	A/C	0.138298	2.02275
single	Aboveground biomass	+	WW		BS00064810_51	4A	595376414	3.669	0.197922	4.59671	G/A	0.12766	2.0188
single	Aboveground biomass	-	DS		BS00065509_51	4A	590123186	6.412	0.209939	4.25062	A/C	0.138298	1.35539
single	Aboveground biomass	-	DS	QTL_BM25_4A	BS00064810_51	4A	595376414	7.022	0.197922	4.58742	G/A	0.12766	1.46662
single	Number of grains per ear	+	DS		wsnp_Ex_c5123_9087869	2B	696677326	8.956	0.209939	4.25546	C/T	0.138298	-8.4068
single	Number of grains per ear	+	DS	QTL_GNmyc25_2B	wsnp_Ex_c5123_9089025	2B	696678792	8.956	0.209939	4.25546	A/G	0.138298	-8.4068
single	Number of grains per ear	+	DS		wsnp_Ku_c9901_16493072	2B	696679753	8.956	0.209939	4.25546	G/A	0.138298	-8.4068
single	Number of grains per ear	+	DS	QTL_GNmyc25_7D	BobWhite_c11327_185	7D	19405530	9.352	0.185302	4.41241	T/C	0.117021	-9.3933
single	Number of grains per ear	+	WW	QTL_GNmyc75_2B	Kukri_c55996_63	2B	765069399	13.866	0.261703	6.01443	C/T	0.191489	7.22902
single	Number of grains per ear	+	WW	QTL_GNmyc75_2D	RAC875_c5673_1209	2D	622382798	11.805	0.278883	5.25148	G/T	0.212766	6.53538
single	Number of grains per ear	-	DS	QTL_GN25_1D	BS00096470_51	1D	5357586	8.576	0.29426	4.30041	T/C	0.234043	7.20682
single	Number of grains per ear	-	DS		wsnp_Ex_c5123_9087869	2B	696677326	8.641	0.209939	4.32784	C/T	0.138298	-8.6262
single	Number of grains per ear	-	DS	QTL_GN25_2B	wsnp_Ex_c5123_9089025	2B	696678792	8.641	0.209939	4.32784	A/G	0.138298	-8.6262
single	Number of grains per ear	-	DS		wsnp_Ku_c9901_16493072	2B	696679753	8.641	0.209939	4.32784	G/A	0.138298	-8.6262
single	Grain yield	+	WW	QTL_GYmyc75_6A	wsnp_Ex_c20457_29526403	6A	596422223	3.51	0.185302	4.56581	C/T	0.117021	-0.71513
single	Grain yield	+	WW		wsnp_Ex_c20457_29526260	6A	596422368	3.51	0.185302	4.56581	A/G	0.117021	-0.71513
single	Grain yield	-	DS	QTL_GY25_1D	BS00096470_51	1D	5357586	6.288	0.29426	4.66551	T/C	0.234043	0.61854
single	Grain yield	-	DS	QTL_GY25_3D	BS00065107_51	3D	499582732	7.655	0.215729	4.73208	A/C	0.143617	1.65047
single	Straw yield	+	DS	QTL_SYmyc25_5B	RFL_Contig5739_641	5B	531538658	9.159	0.278883	4.55947	A/G	0.212766	-0.762
single	Straw yield	+	DS		Kukri_c34173_518	5B	531540203	9.159	0.278883	4.55947	A/G	0.212766	-0.762
single	Straw yield	+	DS	QTL_SYmyc25_6A-1	BS00027313_51	6A	151492080	8.846	0.325632	4.42802	C/T	0.287234	0.88881
single	Straw yield	+	DS	QTL_SYmyc25_6A-2	BS00022120_51	6A	396301420	9.619	0.365665	4.7507	T/C	0.404255	0.83798
single	Straw yield	+	WW		BS00022120_51	6A	396301420	5.491	0.365665	4.29104	T/C	0.404255	1.04775
single	Straw yield	+	WW	QTL_SYmyc75_6A-1	IAAV6992	6A	401890392	5.619	0.348239	4.37515	T/C	0.340426	1.16483
single	Straw yield	+	WW		wsnp_Ku_c8394_14267750	6A	402952170	5.619	0.348239	4.37515	G/A	0.340426	1.16483
single	Straw yield	+	WW		wsnp_Ex_c590_1176609	6A	410579747	5.619	0.348239	4.37515	G/A	0.340426	1.16483
single	Straw yield	+	WW	QTL_SYmyc75_6A-3	wsnp_Ex_c590_1176006	6A	410580347	5.619	0.348239	4.37515	T/C	0.340426	1.16483
single	Straw yield	+	WW		wsnp_Ex_c43887_50077773	6A	410917112	5.619	0.348239	4.37515	G/A	0.340426	1.16483
single	Straw yield	+	WW		tplb0047k12_1370	6A	411095200	5.619	0.348239	4.37515	C/T	0.340426	1.16483
single	Straw yield	+	WW		wsnp_JD_rep_c51547_35074931	6A	420087970	5.619	0.348239	4.37515	C/A	0.340426	1.16483
single	Straw yield	+	WW		wsnp_Ku_c2329_4474766	6A	420413378	5.619	0.348239	4.37515	C/T	0.340426	1.16483
single	Straw yield	+	WW		IAAV6837	6A	421527450	5.619	0.348239	4.37515	T/C	0.340426	1.16483
single	Straw yield	+	WW		BS00078715_51	6A	424093750	5.619	0.348239	4.37515	G/A	0.340426	1.16483
single	Straw yield	+	WW	QTL_SYmyc75_6A-3	BS00086046_51	6A	425277756	5.619	0.348239	4.37515	C/T	0.340426	1.16483
single	Straw yield	+	WW		Excalibur_c4579_979	6A	427616757	5.619	0.348239	4.37515	C/T	0.340426	1.16483
single	Straw yield	+	WW		wsnp_Ex_c18965_27868480	6A	429396122	5.619	0.348239	4.37515	T/C	0.340426	1.16483
single	Straw yield	+	WW		Excalibur_c16840_3454	6A	430927762	5.619	0.348239	4.37515	A/G	0.340426	1.16483
single	Straw yield	+	WW		wsnp_Ku_c3354_6228393	6A	430933984	5.619	0.348239	4.37515	A/G	0.340426	1.16483
single	Straw yield	+	WW		wsnp_Ex_c17089_25709221	6A	430934594	5.619	0.348239	4.37515	C/T	0.340426	1.16483
single	Straw yield	+	WW		wsnp_Ex_c17089_25709028	6A	430934787	5.619	0.348239	4.37515	G/A	0.340426	1.16483
single	Straw yield	+	WW		Kukri_c30819_246	6A	431144259	5.619	0.348239	4.37515	G/A	0.340426	1.16483
single	Straw yield	+	WW		wsnp_Ex_c1104_2118684	6A	431222055	5.619	0.348239	4.37515	A/G	0.340426	1.16483
single	Straw yield	+	WW		wsnp_Ex_rep_c105612_89983181	6A	432246181	5.619	0.348239	4.37515	C/T	0.340426	1.16483
single	Straw yield	+	WW		BS00087178_51	6A	432246904	5.619	0.348239	4.37515	G/A	0.340426	1.16483
single	Straw yield	+	WW		BS00022605_51	6A	432248086	5.619	0.348239	4.37515	A/G	0.340426	1.16483
single	Straw yield	+	WW		Kukri_c38882_391	6A	433970968	5.619	0.348239	4.37515	T/C	0.340426	1.16483
single	Straw yield	+	WW		BS00064632_51	6A	435596981	5.619	0.348239	4.37515	C/T	0.340426	1.16483
single	Straw yield	+	WW		BS00022553_51	6A	437702676	5.619	0.348239	4.37515	C/T	0.340426	1.16483
single	Straw yield	+	WW	QTL_SYmyc75_6A-4	BS00099290_51	6A	438579488	5.619	0.348239	4.37515	C/T	0.340426	1.16483
single	Straw yield	+	WW		wsnp_BE403421A_Ta_2_1	6A	438586818	5.619	0.348239	4.37515	T/C	0.340426	1.16483
single	Straw yield	+	WW		BS00072945_51	6A	439668219	5.619	0.348239	4.37515	G/A	0.340426	1.16483
single	Straw yield	+	WW		Excalibur_c49239_97	6A	439668825	5.619	0.348239	4.37515	C/T	0.340426	1.16483
single	Straw yield	+	WW		RAC875_c58848_60	6A	440057065	5.619	0.348239	4.37515	C/T	0.340426	1.16483
single	Straw yield	+	WW		CAP11_c1206_301	6A	441806792	5.619	0.348239	4.37515	G/A	0.340426	1.16483
single	Straw yield	+	WW	QTL_SYmyc75_6B	wsnp_Ku_c3354_6228863	6B	454509173	5.619	0.348239	4.37515	A/G	0.340426	1.16483
single	Straw yield	+	WW	QTL_SYmyc75_6D	BS00064203_51	6D	288554045	5.619	0.348239	4.37515	A/G	0.340426	1.16483
single	Straw yield	-	DS	QTL_SY25_6A	BS00022120_51	6A	396301420	8.658	0.365665	4.28018	T/C	0.404255	0.88498
single	Straw yield	-	WW	QTL_SY75_1A	wsnp_Ex_c9722_16062937	1A	519469969	8.874	0.307963	4.53223	C/T	0.255319	0.68275
single	Straw yield	-	WW	QTL_SY75_1B	Kukri_c18230_1633	1B	664787622	8.902	0.351834	4.54442	T/G	0.351064	0.63243
single	Straw yield	-	WW	QTL_SY75_7B	Kukri_c51296_438	7B	565911676	9.121	0.301313	4.63791	T/C	0.244681	0.77096
single	Thousand grain weight	+	WW	QTL_TGWmyc75_3B	Tdurum_contig21756_137	3B	721071723	5.395	0.373183	4.28632	A/G	0.457447	-4.177
single	Thousand grain weight	-	DS	QTL_TGW25_6D	D_contig10996_530	6D	463743339	8.573	0.351834	4.47022	A/G	0.351064	-2.2243
single	Root dry mass	+	WW	QTL_RMmyc75_3B	Excalibur_c21751_421	3B	655310004	5.916	0.143601	4.42618	A/G	0.0851064	-1.3779
single	Root dry mass	+	WW	QTL_RMmyc75_7B	Excalibur_c41549_276	7B	243566481	5.744	0.172056	4.31773	C/T	0.106383	1.16219
single	Root dry mass	-	DS	QTL_RM25_3A	tplb0053a24_1247	3A	8590685	29.596	0.266174	5.16748	C/T	0.196809	-1.9237
single	Root dry mass	-	DS		BobWhite_c5246_196	3A	746633763	24.531	0.34229	4.37441	G/A	0.324468	-1.7245
single	Root dry mass	-	DS		wsnp_Ex_c21418_30554998	3B	669922144	24.546	0.150968	4.37684	A/G	0.0904255	-1.7243
single	Root dry mass	-	DS	QTL_RM25_3B	GENE-1785_118	3B	760136494	24.774	0.34229	4.41328	C/T	0.324468	-1.7808
single	Root dry mass	-	DS	QTL_RM25_3D-1	Ra_c10284_405	3D	209687062	24.452	0.337938	4.36189	C/T	0.31383	-1.7152
single	Root dry mass	-	DS		BS00068012_51	3D	263337391	24.313	0.374972	4.33961	G/A	0.494681	-1.7163
single	Root dry mass	-	DS		Kukri_c46716_211	3D	604864377	24.313	0.215729	4.33964	G/A	0.143617	-2.0939
single	Root dry mass	-	DS	QTL_RM25_3D-2	wsnp_Ku_c25527_35493338	3D	610348624	24.434	0.257111	4.35902	T/C	0.18617	-2.3391
single	Root dry mass	-	DS		BS00033229_51	3D	610994746	24.383	0.266174	4.3508	C/T	0.196809	-2.0782
single	Root dry mass	-	DS		Excalibur_c6906_804	3D	612887296	24.531	0.34229	4.37441	C/T	0.324468	-1.7245
single	Root dry mass	-	DS		wsnp_Ku_c7264_12545135	3D	612901729	24.531	0.34229	4.37441	G/A	0.324468	-1.7245
single	Root dry mass	-	DS	QTL_RM25_3D-3	wsnp_Ex_c12963_20529964	3D	612902535	24.531	0.34229	4.37441	G/T	0.324468	-1.7245
single	Root dry mass	-	DS		Excalibur_c15009_1082	3D	613735363	24.316	0.317212	4.34011	G/T	0.271277	-1.7151
single	Root dry mass	-	DS		RAC875_c43838_146	3D	613782554	24.316	0.317212	4.34011	C/A	0.271277	-1.7151
single	Harvest index	+	DS	QTL_HImyc25_1B-1	Tdurum_contig58525_304	1B	14152715	7.811	0.197922	4.64826	C/A	0.12766	0.16534
single	Harvest index	+	DS	QTL_HImyc25_1B-2	Kukri_c18230_1633	1B	664787622	8.003	0.351834	4.74437	T/G	0.351064	-0.12197
single	Harvest index	+	DS	QTL_HImyc25_3B	RFL_Contig5246_1091	3B	447287184	12.34	0.120448	6.01405	A/G	0.0691489	0.61074
single	Harvest index	+	DS	QTL_HImyc25_4A-1	BobWhite_c1907_124	4A	216145861	8.332	0.278883	4.90781	C/A	0.212766	0.14745
single	Harvest index	+	DS	QTL_HImyc25_4A-2	wsnp_Ex_c12812_20324273	4A	605729749	7.556	0.330806	4.52028	A/G	0.297872	0.11635
single	Harvest index	+	DS	QTL_HImyc25_5B	wsnp_JD_rep_c63083_40243538	5B	541612773	8.553	0.362211	4.26326	C/T	0.388298	0.13191
single	Harvest index	+	DS	QTL_HImyc25_6B	BS00027942_51	6B	28116742	7.337	0.314223	4.41032	T/C	0.265957	-0.14332
single	Harvest index	+	DS	QTL_HImyc25_6B	Tdurum_contig50121_249	6B	28153575	8.333	0.261703	4.90816	G/A	0.191489	-0.16864
single	Harvest index	+	DS	QTL_HImyc25_6D	Kukri_c10377_112	6D	16295376	7.337	0.314223	4.41032	G/A	0.265957	-0.14332
single	Harvest index	+	WW	QTL_HImyc75_2A	wsnp_RFL_Contig2744_2471775	2A	69352365	5.632	0.301313	4.34762	C/T	0.244681	-0.14493
single	Harvest index	+	WW	QTL_HImyc75_2B-1	BS00043099_51	2B	99756510	5.507	0.360931	4.26654	G/T	0.382979	0.11216
single	Harvest index	+	WW	QTL_HImyc75_2B-1	wsnp_JD_c12687_12877994	2B	99759678	5.507	0.360931	4.26654	T/C	0.382979	0.11216
single	Harvest index	+	WW	QTL_HImyc75_2B-1	BS00029713_51	2B	99773056	5.507	0.360931	4.26654	G/T	0.382979	0.11216
single	Harvest index	+	WW	QTL_HImyc75_2B-1	BS00038217_51	2B	99961084	5.507	0.360931	4.26654	C/T	0.382979	0.11216
single	Harvest index	+	WW	QTL_HImyc75_2B-1	BS00038218_51	2B	99961088	5.507	0.360931	4.26654	T/C	0.382979	0.11216
single	Harvest index	+	WW	QTL_HImyc75_2B-1	BS00021675_51	2B	104792516	5.632	0.301313	4.34762	C/T	0.244681	-0.14493
single	Harvest index	+	WW	QTL_HImyc75_2B-1	BS00071689_51	2B	105375977	5.632	0.301313	4.34762	C/T	0.244681	-0.14493
single	Harvest index	+	WW	QTL_HImyc75_2B-1	Kukri_c13747_464	2B	105908974	5.632	0.301313	4.34762	G/A	0.244681	-0.14493
single	Harvest index	+	WW	QTL_HImyc75_2B-1	Kukri_rep_c85389_715	2B	105991618	5.632	0.301313	4.34762	A/G	0.244681	-0.14493
single	Harvest index	+	WW	QTL_HImyc75_2B-1	BobWhite_s65298_124	2B	105991909	5.632	0.301313	4.34762	A/G	0.244681	-0.14493
single	Harvest index	+	WW	QTL_HImyc75_2B-1	RAC875_c35438_474	2B	106939419	5.632	0.301313	4.34762	G/A	0.244681	-0.14493
single	Harvest index	+	WW	QTL_HImyc75_2B-2	Ku_c4042_576	2B	118287554	5.632	0.301313	4.34762	A/G	0.244681	-0.14493
single	Harvest index	+	WW	QTL_HImyc75_2B-2	wsnp_BE497494B_Ta_2_1	2B	121364886	5.632	0.301313	4.34762	A/C	0.244681	-0.14493
single	Harvest index	+	WW	QTL_HImyc75_2B-2	BobWhite_rep_c51373_453	2B	121367410	5.632	0.301313	4.34762	G/A	0.244681	-0.14493
single	Harvest index	+	WW	QTL_HImyc75_2B-2	wsnp_Ex_rep_c68704_67559626	2B	121368547	5.632	0.301313	4.34762	G/A	0.244681	-0.14493
single	Harvest index	+	WW	QTL_HImyc75_2B-2	BS00003404_51	2B	121370808	5.632	0.301313	4.34762	A/G	0.244681	-0.14493
single	Harvest index	+	WW	QTL_HImyc75_2B-2	BS00022486_51	2B	121371060	5.632	0.301313	4.34762	A/C	0.244681	-0.14493
single	Harvest index	+	WW	QTL_HImyc75_2B-2	Kukri_c46621_143	2B	121677036	5.632	0.301313	4.34762	C/T	0.244681	-0.14493
single	Harvest index	+	WW	QTL_HImyc75_2B-2	BS00070001_51	2B	122010450	5.632	0.301313	4.34762	G/A	0.244681	-0.14493
single	Harvest index	+	WW	QTL_HImyc75_2B-2	IAAV980	2B	122697195	5.632	0.301313	4.34762	C/T	0.244681	-0.14493
single	Harvest index	+	WW	QTL_HImyc75_2B-2	wsnp_Ex_c42316_48926687	2B	122756813	5.632	0.301313	4.34762	A/G	0.244681	-0.14493
single	Harvest index	+	WW	QTL_HImyc75_2B-2	BS00022969_51	2B	123062357	5.632	0.301313	4.34762	G/A	0.244681	-0.14493
single	Harvest index	+	WW	QTL_HImyc75_2B-3	BS00083078_51	2B	131130470	5.632	0.301313	4.34762	G/A	0.244681	-0.14493
single	Harvest index	+	WW	QTL_HImyc75_2D-1	IAAV666	2D	62958775	5.544	0.252395	4.29028	G/T	0.180851	-0.15389
single	Harvest index	+	WW	QTL_HImyc75_2D-2	IAAV2480	2D	77131602	5.632	0.301313	4.34762	T/C	0.244681	-0.14493
single	Harvest index	+	WW	QTL_HImyc75_3A	Excalibur_c29769_81	3A	662597671	5.507	0.360931	4.26654	C/T	0.382979	0.11216
single	Harvest index	+	WW	QTL_HImyc75_6B	Kukri_c25377_240	6B	174568619	6.572	0.340153	4.94896	C/T	0.319149	0.13993
single	Harvest index	-	DS	QTL_HI25_3B	BS00085434_51	3B	750357915	7.775	0.204005	4.41037	C/T	0.132979	0.857
single	Harvest index	-	DS	QTL_HI25_3D	BS00065107_51	3D	499582732	8.403	0.215729	4.74627	A/C	0.143617	0.59189
single	Harvest index	-	WW	QTL_HI75_3B	BS00085434_51	3B	750357915	5.825	0.204005	4.31782	C/T	0.132979	0.40383
single	Harvest index	-	WW	QTL_HI75_3D	BS00065107_51	3D	499582732	5.905	0.215729	4.37435	A/C	0.143617	0.22718
single	Harvest index	-	WW	QTL_HI75_5B	Kukri_c13048_341	5B	606026241	5.031	0.367652	4.48602	C/T	0.414894	0.14665
combined	Aboveground biomass				BS00065509_51	4A	590123186	3.752	0.209939	4.59508	A/C	0.138298	1.59101
combined	Aboveground biomass			QTL_BMc_4A	BS00064810_51	4A	595376414	3.775	0.197922	4.61921	G/A	0.12766	1.65
combined	Aboveground biomass			QTL_BMc_6A-1	BS00027313_51	6A	151492080	3.543	0.325632	4.379	C/T	0.287234	1.26197
combined	Aboveground biomass			QTL_BMc_6A-2	BS00022120_51	6A	396301420	3.505	0.365665	4.34016	T/C	0.404255	1.08443
combined	Number of grains per ear				wsnp_Ex_c5123_9087869	2B	696677326	8.837	0.209939	4.26051	C/T	0.138298	-7.4086
combined	Number of grains per ear			QTL_GNc_2B	wsnp_Ex_c5123_9089025	2B	696678792	8.837	0.209939	4.26051	A/G	0.138298	-7.4086
combined	Number of grains per ear				wsnp_Ku_c9901_16493072	2B	696679753	8.837	0.209939	4.26051	G/A	0.138298	-7.4086
combined	Straw yield			QTL_SYc_6A-1	BS00027313_51	6A	151492080	6.74	0.325632	4.34241	C/T	0.287234	1.09741
combined	Straw yield			QTL_SYc_6A-2	BS00022120_51	6A	396301420	7.107	0.365665	4.54025	T/C	0.404255	0.97193
combined	Straw yield				IAAV6992	6A	401890392	6.879	0.348239	4.41766	T/C	0.340426	1.05174
combined	Straw yield			QTL_SYc_6A-3	wsnp_Ku_c8394_14267750	6A	402952170	6.879	0.348239	4.41766	G/A	0.340426	1.05174
combined	Straw yield				wsnp_Ex_c590_1176609	6A	410579747	6.879	0.348239	4.41766	G/A	0.340426	1.05174
combined	Straw yield			QTL_SYc_6A-4	wsnp_Ex_c590_1176006	6A	410580347	6.879	0.348239	4.41766	T/C	0.340426	1.05174
combined	Straw yield				wsnp_Ex_c43887_50077773	6A	410917112	6.879	0.348239	4.41766	G/A	0.340426	1.05174
combined	Straw yield				tplb0047k12_1370	6A	411095200	6.879	0.348239	4.41766	C/T	0.340426	1.05174
combined	Straw yield				wsnp_JD_rep_c51547_35074931	6A	420087970	6.879	0.348239	4.41766	C/A	0.340426	1.05174
combined	Straw yield				wsnp_Ku_c2329_4474766	6A	420413378	6.879	0.348239	4.41766	C/T	0.340426	1.05174
combined	Straw yield				IAAV6837	6A	421527450	6.879	0.348239	4.41766	T/C	0.340426	1.05174
combined	Straw yield				BS00078715_51	6A	424093750	6.879	0.348239	4.41766	G/A	0.340426	1.05174
combined	Straw yield			QTL_SYc_6A-5	BS00086046_51	6A	425277756	6.879	0.348239	4.41766	C/T	0.340426	1.05174
combined	Straw yield				Excalibur_c4579_979	6A	427616757	6.879	0.348239	4.41766	C/T	0.340426	1.05174
combined	Straw yield				wsnp_Ex_c18965_27868480	6A	429396122	6.879	0.348239	4.41766	T/C	0.340426	1.05174
combined	Straw yield				Excalibur_c16840_3454	6A	430927762	6.879	0.348239	4.41766	A/G	0.340426	1.05174
combined	Straw yield				wsnp_Ku_c3354_6228393	6A	430933984	6.879	0.348239	4.41766	A/G	0.340426	1.05174
combined	Straw yield				wsnp_Ex_c17089_25709221	6A	430934594	6.879	0.348239	4.41766	C/T	0.340426	1.05174
combined	Straw yield				wsnp_Ex_c17089_25709028	6A	430934787	6.879	0.348239	4.41766	G/A	0.340426	1.05174
combined	Straw yield				Kukri_c30819_246	6A	431144259	6.879	0.348239	4.41766	G/A	0.340426	1.05174
combined	Straw yield				wsnp_Ex_c1104_2118684	6A	431222055	6.879	0.348239	4.41766	A/G	0.340426	1.05174
combined	Straw yield				wsnp_Ex_rep_c105612_89983181	6A	432246181	6.879	0.348239	4.41766	C/T	0.340426	1.05174
combined	Straw yield				BS00087178_51	6A	432246904	6.879	0.348239	4.41766	G/A	0.340426	1.05174
combined	Straw yield				BS00022605_51	6A	432248086	6.879	0.348239	4.41766	A/G	0.340426	1.05174
combined	Straw yield				Kukri_c38882_391	6A	433970968	6.879	0.348239	4.41766	T/C	0.340426	1.05174
combined	Straw yield				BS00064632_51	6A	435596981	6.879	0.348239	4.41766	C/T	0.340426	1.05174
combined	Straw yield				BS00022553_51	6A	437702676	6.879	0.348239	4.41766	C/T	0.340426	1.05174
combined	Straw yield			QTL_SYc_6A-6	BS00099290_51	6A	438579488	6.879	0.348239	4.41766	C/T	0.340426	1.05174
combined	Straw yield				wsnp_BE403421A_Ta_2_1	6A	438586818	6.879	0.348239	4.41766	T/C	0.340426	1.05174
combined	Straw yield				BS00072945_51	6A	439668219	6.879	0.348239	4.41766	G/A	0.340426	1.05174
combined	Straw yield				Excalibur_c49239_97	6A	439668825	6.879	0.348239	4.41766	C/T	0.340426	1.05174
combined	Straw yield				RAC875_c58848_60	6A	440057065	6.879	0.348239	4.41766	C/T	0.340426	1.05174
combined	Straw yield				CAP11_c1206_301	6A	441806792	6.879	0.348239	4.41766	G/A	0.340426	1.05174
combined	Straw yield			QTL_SYc_6B	wsnp_Ku_c3354_6228863	6B	454509173	6.879	0.348239	4.41766	A/G	0.340426	1.05174
combined	Straw yield			QTL_SYc_6D	BS00064203_51	6D	288554045	6.879	0.348239	4.41766	A/G	0.340426	1.05174
combined	Root dry mass			QTL_RMc_3D	Kukri_c50527_241	3D	3299007	25.17	0.369393	4.47723	C/T	0.425532	-1.8489
STI	Aboveground biomass	+		QTL_STI_BMmyc_4A	BS00065509_51	4A	590123186	8.138	0.209939	4.33014	A/C	0.138298	0.34369
STI	Aboveground biomass	-		QTL_STI_BM_1D	BS00022178_51	1D	16612833	9.175	0.355142	4.29473	T/C	0.361702	0.24061
STI	Number of ears per plant	+		QTL_STI_ENmyc_7D	Tdurum_contig59690_2020	7D	2327197	9.355	0.0956516	4.4629	G/A	0.0531915	-0.61829
STI	Number of ears per plant	-		QTL_STI_EN_7D	Tdurum_contig59690_2020	7D	2327197	9.7	0.0956516	4.5038	G/A	0.0531915	-0.59637
STI	Number of grains per ear	-			wsnp_Ex_c5123_9087869	2B	696677326	9.744	0.209939	4.46791	C/T	0.138298	-0.41723
STI	Number of grains per ear	-		QTL_STI_GN_2B	wsnp_Ex_c5123_9089025	2B	696678792	9.744	0.209939	4.46791	A/G	0.138298	-0.41723
STI	Number of grains per ear	-			wsnp_Ku_c9901_16493072	2B	696679753	9.744	0.209939	4.46791	G/A	0.138298	-0.41723
IT	Grain yield	-		QTL_IT_GY_3D	BS00065107_51	3D	499582732	12.42	0.215729	4.74432	A/C	0.143617	38.8377
STI	Grain yield	+		QTL_STI_GYmyc_6A	wsnp_Ex_c20457_29526403	6A	596422223	11.026	0.185302	5.25775	C/T	0.117021	-0.37244
STI	Grain yield	+			wsnp_Ex_c20457_29526260	6A	596422368	11.026	0.185302	5.25775	A/G	0.117021	-0.37244
IT	Straw yield	+		QTL_IT_SYmyc_1D	D_contig13475_402	1D	20045166	7.526	0.197922	4.25252	G/A	0.12766	-6.5908
IT	Straw yield	-		QTL_IT_SY_2A	BS00021706_51	2A	21261871	12.048	0.346332	4.39166	T/C	0.335106	11.0943
IT	Thousand grain weight	+		QTL_IT_TGWmyc_7B	wsnp_Ex_c9909_16316813	7B	36489676	9.3	0.261703	4.54421	C/T	0.191489	7.88255
IT	Thousand grain weight	+			RAC875_c46751_112	7B	36490121	9.3	0.261703	4.54421	C/T	0.191489	7.88255
MR	Number of grains per ear		DS	QTL_MR_GN25_7D	RAC875_c19631_269	7D	6694492	8.492	0.158164	4.41117	T/C	0.0957447	-24.223
R	Number of grains per ear		DS	QTL_R_GN25_7D	RAC875_c19631_269	7D	6694492	19.978	0.158164	4.39319	T/C	0.0957447	-6.3898
δ	Number of grains per ear		DS	QTL_δ_GN25_7D	RAC875_c19631_269	7D	6694492	20.387	0.158164	4.46806	T/C	0.0957447	-5.9244
MR	Grain yield		DS	QTL_MR_GY25_3D	BS00065107_51	3D	499582732	10.957	0.215729	4.29132	A/C	0.143617	-72.665
DS: drought stress conditions, WW: well watered conditions, STI and IT: drought stress susceptibility indices, MR: relative mycorrhizal responsivness,
R: abosolute mycorrhizal responsivness, δ: deviation from the regression line, R²: variance explained by marker in %, PIC: polymorphism information content of each marker,
LOD: -log10 (p-value), MAF: minor allele frequency of each marker, Effect: allelic effect.
QTL peak markers highlighted in blue.

## Sheet: Suppl.9
Suppl. Table 9: Genes located within the QTL regions and functional annotations.
QTL	Gene-ID	GO-term	Annotation			Gene ontology (GO) terms associated with the terms "symbiont", "drought" or "osmotic stress".
QTL_BM25_4A	TraesCS4A01G280400	-	-			Transcription factor genes which are known to be expressed in response to drought.
QTL_BM25_4A	TraesCS4A01G280500	GO:0005773	uncharacterized protein loc109741734			Genes coding for heat shock proteins (HSP) or late embryogenesis abundant (LEA) genes.
QTL_BM25_4A	TraesCS4A01G280600	GO:0005773	uncharacterized protein loc109741741
QTL_BM25_4A	TraesCS4A01G280700	GO:0000139	hydroxyproline o-galactosyltransferase galt6-like
QTL_BM25_4A	TraesCS4A01G280700	GO:0005739	hydroxyproline o-galactosyltransferase galt6-like
QTL_BM25_4A	TraesCS4A01G280700	GO:0006486	hydroxyproline o-galactosyltransferase galt6-like
QTL_BM25_4A	TraesCS4A01G280700	GO:0008378	hydroxyproline o-galactosyltransferase galt6-like
QTL_BM25_4A	TraesCS4A01G280700	GO:0016021	hydroxyproline o-galactosyltransferase galt6-like
QTL_BM25_4A	TraesCS4A01G280700	GO:0030246	hydroxyproline o-galactosyltransferase galt6-like
QTL_BM25_4A	TraesCS4A01G280800	-	-
QTL_BM25_4A	TraesCS4A01G280900	GO:0005524	disease resistance protein rpp8
QTL_BM25_4A	TraesCS4A01G280900	GO:0043531	disease resistance protein rpp8
QTL_BM25_4A	TraesCS4A01G281000	-	-
QTL_BM25_4A	TraesCS4A01G281100	-	-
QTL_BM25_4A	TraesCS4A01G281200	-	-
QTL_BM25_4A	TraesCS4A01G281300	GO:0008375	beta-glucuronosyltransferase 14b-like
QTL_BM25_4A	TraesCS4A01G281300	GO:0016021	beta-glucuronosyltransferase 14b-like
QTL_BM25_4A	TraesCS4A01G281400	GO:0005215	hipl1 protein
QTL_BM25_4A	TraesCS4A01G281400	GO:0005975	hipl1 protein
QTL_BM25_4A	TraesCS4A01G281400	GO:0006810	hipl1 protein
QTL_BM25_4A	TraesCS4A01G281400	GO:0016021	hipl1 protein
QTL_BM25_4A	TraesCS4A01G281400	GO:0016901	hipl1 protein
QTL_BM25_4A	TraesCS4A01G281400	GO:0048038	hipl1 protein
QTL_BM25_4A	TraesCS4A01G281400	GO:0055114	hipl1 protein
QTL_BM25_4A	TraesCS4A01G281500	GO:0003712	tudor-sn protein 1
QTL_BM25_4A	TraesCS4A01G281500	GO:0016442	tudor-sn protein 1
QTL_BM25_4A	TraesCS4A01G281500	GO:0035194	tudor-sn protein 1
QTL_BM25_4A	TraesCS4A01G281500	GO:1903506	tudor-sn protein 1
QTL_BM25_4A	TraesCS4A01G281600	-	-
QTL_BM25_4A	TraesCS4A01G281700	GO:0016020	uncharacterized protein at4g38062
QTL_BM25_4A	TraesCS4A01G281800	-	-
QTL_BM25_4A	TraesCS4A01G281900	GO:0004674	receptor-like serine threonine-protein kinase sd1-8
QTL_BM25_4A	TraesCS4A01G281900	GO:0005524	receptor-like serine threonine-protein kinase sd1-8
QTL_BM25_4A	TraesCS4A01G281900	GO:0005886	receptor-like serine threonine-protein kinase sd1-8
QTL_BM25_4A	TraesCS4A01G281900	GO:0006468	receptor-like serine threonine-protein kinase sd1-8
QTL_BM25_4A	TraesCS4A01G281900	GO:0009506	receptor-like serine threonine-protein kinase sd1-8
QTL_BM25_4A	TraesCS4A01G281900	GO:0016021	receptor-like serine threonine-protein kinase sd1-8
QTL_BM25_4A	TraesCS4A01G281900	GO:0045087	receptor-like serine threonine-protein kinase sd1-8
QTL_BM25_4A	TraesCS4A01G281900	GO:0048544	receptor-like serine threonine-protein kinase sd1-8
QTL_BM25_4A	TraesCS4A01G282000	GO:0004674	receptor-like serine threonine-protein kinase sd1-8
QTL_BM25_4A	TraesCS4A01G282000	GO:0005524	receptor-like serine threonine-protein kinase sd1-8
QTL_BM25_4A	TraesCS4A01G282000	GO:0005886	receptor-like serine threonine-protein kinase sd1-8
QTL_BM25_4A	TraesCS4A01G282000	GO:0006468	receptor-like serine threonine-protein kinase sd1-8
QTL_BM25_4A	TraesCS4A01G282000	GO:0009506	receptor-like serine threonine-protein kinase sd1-8
QTL_BM25_4A	TraesCS4A01G282000	GO:0016021	receptor-like serine threonine-protein kinase sd1-8
QTL_BM25_4A	TraesCS4A01G282000	GO:0045087	receptor-like serine threonine-protein kinase sd1-8
QTL_BM25_4A	TraesCS4A01G282000	GO:0048544	receptor-like serine threonine-protein kinase sd1-8
QTL_BM25_4A	TraesCS4A01G282100	-	-
QTL_BM25_4A	TraesCS4A01G282200	-	-
QTL_BM25_4A	TraesCS4A01G282300	GO:0004674	receptor-like serine threonine-protein kinase sd1-8
QTL_BM25_4A	TraesCS4A01G282300	GO:0005524	receptor-like serine threonine-protein kinase sd1-8
QTL_BM25_4A	TraesCS4A01G282300	GO:0005886	receptor-like serine threonine-protein kinase sd1-8
QTL_BM25_4A	TraesCS4A01G282300	GO:0006468	receptor-like serine threonine-protein kinase sd1-8
QTL_BM25_4A	TraesCS4A01G282300	GO:0009506	receptor-like serine threonine-protein kinase sd1-8
QTL_BM25_4A	TraesCS4A01G282300	GO:0016021	receptor-like serine threonine-protein kinase sd1-8
QTL_BM25_4A	TraesCS4A01G282300	GO:0045087	receptor-like serine threonine-protein kinase sd1-8
QTL_BM25_4A	TraesCS4A01G282300	GO:0048544	receptor-like serine threonine-protein kinase sd1-8
QTL_BM25_4A	TraesCS4A01G282400	GO:0000166	uncharacterized protein loc109785964
QTL_BM25_4A	TraesCS4A01G282400	GO:0003676	uncharacterized protein loc109785964
QTL_BM25_4A	TraesCS4A01G282400	GO:0016020	uncharacterized protein loc109785964
QTL_BM25_4A	TraesCS4A01G282500	GO:0005096	evi5-like protein
QTL_BM25_4A	TraesCS4A01G282500	GO:0005622	evi5-like protein
QTL_BM25_4A	TraesCS4A01G282500	GO:0006886	evi5-like protein
QTL_BM25_4A	TraesCS4A01G282500	GO:0012505	evi5-like protein
QTL_BM25_4A	TraesCS4A01G282500	GO:0017137	evi5-like protein
QTL_BM25_4A	TraesCS4A01G282500	GO:0031338	evi5-like protein
QTL_BM25_4A	TraesCS4A01G282500	GO:0090630	evi5-like protein
QTL_BM25_4A	TraesCS4A01G282600	-	-
QTL_BM25_4A	TraesCS4A01G282700	GO:0007030	costars family protein
QTL_BM25_4A	TraesCS4A01G282700	GO:0007033	costars family protein
QTL_BM25_4A	TraesCS4A01G282800	-	-
QTL_BM25_4A	TraesCS4A01G282900	GO:0005524	plasma membrane atpase 1
QTL_BM25_4A	TraesCS4A01G282900	GO:0005887	plasma membrane atpase 1
QTL_BM25_4A	TraesCS4A01G282900	GO:0006754	plasma membrane atpase 1
QTL_BM25_4A	TraesCS4A01G282900	GO:0008553	plasma membrane atpase 1
QTL_BM25_4A	TraesCS4A01G282900	GO:0043231	plasma membrane atpase 1
QTL_BM25_4A	TraesCS4A01G282900	GO:0046872	plasma membrane atpase 1
QTL_BM25_4A	TraesCS4A01G282900	GO:0051453	plasma membrane atpase 1
QTL_BM25_4A	TraesCS4A01G282900	GO:1902600	plasma membrane atpase 1
QTL_BM25_4A	TraesCS4A01G283000	GO:0003677	b3 domain-containing protein
QTL_BM25_4A	TraesCS4A01G283000	GO:0005634	b3 domain-containing protein
QTL_BM25_4A	TraesCS4A01G283000	GO:0006355	b3 domain-containing protein
QTL_BM25_4A	TraesCS4A01G283100	GO:0005524	plasma membrane atpase 1
QTL_BM25_4A	TraesCS4A01G283100	GO:0005887	plasma membrane atpase 1
QTL_BM25_4A	TraesCS4A01G283100	GO:0006754	plasma membrane atpase 1
QTL_BM25_4A	TraesCS4A01G283100	GO:0008553	plasma membrane atpase 1
QTL_BM25_4A	TraesCS4A01G283100	GO:0043231	plasma membrane atpase 1
QTL_BM25_4A	TraesCS4A01G283100	GO:0046872	plasma membrane atpase 1
QTL_BM25_4A	TraesCS4A01G283100	GO:0051453	plasma membrane atpase 1
QTL_BM25_4A	TraesCS4A01G283100	GO:1902600	plasma membrane atpase 1
QTL_BM25_4A	TraesCS4A01G283200	GO:0003993	phosphoglycerate mutase-like family protein
QTL_BM25_4A	TraesCS4A01G283200	GO:0005524	phosphoglycerate mutase-like family protein
QTL_BM25_4A	TraesCS4A01G283200	GO:0016301	phosphoglycerate mutase-like family protein
QTL_BM25_4A	TraesCS4A01G283200	GO:0016310	phosphoglycerate mutase-like family protein
QTL_BM25_4A	TraesCS4A01G283200	GO:0016311	phosphoglycerate mutase-like family protein
QTL_BM25_4A	TraesCS4A01G283200	GO:0046872	phosphoglycerate mutase-like family protein
QTL_BM25_4A	TraesCS4A01G283300	GO:0008270	uncharacterized protein loc109735192
QTL_BM25_4A	TraesCS4A01G283400	GO:0004683	calcium-dependent protein kinase 10
QTL_BM25_4A	TraesCS4A01G283400	GO:0005509	calcium-dependent protein kinase 10
QTL_BM25_4A	TraesCS4A01G283400	GO:0005516	calcium-dependent protein kinase 10
QTL_BM25_4A	TraesCS4A01G283400	GO:0005524	calcium-dependent protein kinase 10
QTL_BM25_4A	TraesCS4A01G283400	GO:0005634	calcium-dependent protein kinase 10
QTL_BM25_4A	TraesCS4A01G283400	GO:0005737	calcium-dependent protein kinase 10
QTL_BM25_4A	TraesCS4A01G283400	GO:0005886	calcium-dependent protein kinase 10
QTL_BM25_4A	TraesCS4A01G283400	GO:0009738	calcium-dependent protein kinase 10
QTL_BM25_4A	TraesCS4A01G283400	GO:0009931	calcium-dependent protein kinase 10
QTL_BM25_4A	TraesCS4A01G283400	GO:0018105	calcium-dependent protein kinase 10
QTL_BM25_4A	TraesCS4A01G283400	GO:0035556	calcium-dependent protein kinase 10
QTL_BM25_4A	TraesCS4A01G283400	GO:0046777	calcium-dependent protein kinase 10
QTL_BM25_4A	TraesCS4A01G283500	GO:0009536	heterogeneous nuclear ribonucleoprotein a2 homolog 1 isoform x1
QTL_BM25_4A	TraesCS4A01G283600	-	-
QTL_BM25_4A	TraesCS4A01G283700	GO:0000139	polygalacturonate 4-alpha-galacturonosyltransferase
QTL_BM25_4A	TraesCS4A01G283700	GO:0045489	polygalacturonate 4-alpha-galacturonosyltransferase
QTL_BM25_4A	TraesCS4A01G283700	GO:0047262	polygalacturonate 4-alpha-galacturonosyltransferase
QTL_BM25_4A	TraesCS4A01G283700	GO:0071555	polygalacturonate 4-alpha-galacturonosyltransferase
QTL_BM25_4A	TraesCS4A01G283800	GO:0002181	ribosomal protein l35a
QTL_BM25_4A	TraesCS4A01G283800	GO:0003735	ribosomal protein l35a
QTL_BM25_4A	TraesCS4A01G283800	GO:0022625	ribosomal protein l35a
QTL_BM25_4A	TraesCS4A01G283800	GO:0042273	ribosomal protein l35a
QTL_BM25_4A	TraesCS4A01G283900	GO:0005215	protein nrt1 ptr family
QTL_BM25_4A	TraesCS4A01G283900	GO:0006810	protein nrt1 ptr family
QTL_BM25_4A	TraesCS4A01G283900	GO:0016021	protein nrt1 ptr family
QTL_BM25_4A	TraesCS4A01G284000	GO:0009536	5 -amp-activated protein kinase-related
QTL_BM25_4A	TraesCS4A01G284100	-	-
QTL_BM25_4A	TraesCS4A01G284200	GO:0005634	uncharacterized protein loc109745572
QTL_BM25_4A	TraesCS4A01G284200	GO:0006336	uncharacterized protein loc109745572
QTL_BM25_4A	TraesCS4A01G284200	GO:0031491	uncharacterized protein loc109745572
QTL_BM25_4A	TraesCS4A01G284300	GO:0005215	protein nrt1 ptr family isoform x1
QTL_BM25_4A	TraesCS4A01G284300	GO:0006810	protein nrt1 ptr family isoform x1
QTL_BM25_4A	TraesCS4A01G284300	GO:0016021	protein nrt1 ptr family isoform x1
QTL_BM25_4A	TraesCS4A01G284400	GO:0005829	defense-related protein
QTL_BM25_4A	TraesCS4A01G284400	GO:0006508	defense-related protein
QTL_BM25_4A	TraesCS4A01G284400	GO:0006541	defense-related protein
QTL_BM25_4A	TraesCS4A01G284400	GO:0008233	defense-related protein
QTL_BM25_4A	TraesCS4A01G284400	GO:0016740	defense-related protein
QTL_BM25_4A	TraesCS4A01G284400	GO:0019760	defense-related protein
QTL_BM25_4A	TraesCS4A01G284500	GO:0001510	uncharacterized trna rrna methyltransferase
QTL_BM25_4A	TraesCS4A01G284500	GO:0003723	uncharacterized trna rrna methyltransferase
QTL_BM25_4A	TraesCS4A01G284500	GO:0006396	uncharacterized trna rrna methyltransferase
QTL_BM25_4A	TraesCS4A01G284500	GO:0008173	uncharacterized trna rrna methyltransferase
QTL_BM25_4A	TraesCS4A01G284500	GO:0009536	uncharacterized trna rrna methyltransferase
QTL_BM25_4A	TraesCS4A01G284600	GO:0001510	protein tesmin tso1-like cxc 2
QTL_BM25_4A	TraesCS4A01G284600	GO:0003723	protein tesmin tso1-like cxc 2
QTL_BM25_4A	TraesCS4A01G284600	GO:0006396	protein tesmin tso1-like cxc 2
QTL_BM25_4A	TraesCS4A01G284600	GO:0008173	protein tesmin tso1-like cxc 2
QTL_BM25_4A	TraesCS4A01G284600	GO:0016021	protein tesmin tso1-like cxc 2
QTL_BM25_4A	TraesCS4A01G284700	GO:0016021	wat1-related protein at5g64700-like
QTL_BM25_4A	TraesCS4A01G284700	GO:0022857	wat1-related protein at5g64700-like
QTL_BM25_4A	TraesCS4A01G284700	GO:0055085	wat1-related protein at5g64700-like
QTL_BM25_4A	TraesCS4A01G284800	-	-
QTL_BM25_4A	TraesCS4A01G284900	-	-
QTL_BM25_4A	TraesCS4A01G285000	-	-
QTL_BM25_4A	TraesCS4A01G285100	GO:0003746	transcription elongation factor 1 homolog
QTL_BM25_4A	TraesCS4A01G285100	GO:0005634	transcription elongation factor 1 homolog
QTL_BM25_4A	TraesCS4A01G285100	GO:0006355	transcription elongation factor 1 homolog
QTL_BM25_4A	TraesCS4A01G285100	GO:0006414	transcription elongation factor 1 homolog
QTL_BM25_4A	TraesCS4A01G285100	GO:0046872	transcription elongation factor 1 homolog
QTL_BM25_4A	TraesCS4A01G285200	GO:0016747	agmatine coumaroyltransferase-2-like
QTL_BM25_4A	TraesCS4A01G285300	-	-
QTL_BM25_4A	TraesCS4A01G285400	GO:0003676	protein far1-related sequence 5-like
QTL_BM25_4A	TraesCS4A01G285400	GO:0006355	protein far1-related sequence 5-like
QTL_BM25_4A	TraesCS4A01G285400	GO:0008270	protein far1-related sequence 5-like
QTL_BM25_4A	TraesCS4A01G285500	-	-
QTL_BM25_4A	TraesCS4A01G285600	GO:0003676	zinc finger mym-type protein 1-like
QTL_BM25_4A	TraesCS4A01G285600	GO:0044424	zinc finger mym-type protein 1-like
QTL_BM25_4A	TraesCS4A01G285700	GO:0006629	gdsl esterase lipase at5g03810-like
QTL_BM25_4A	TraesCS4A01G285700	GO:0016298	gdsl esterase lipase at5g03810-like
QTL_BM25_4A	TraesCS4A01G285800	GO:0004842	e3 ubiquitin-protein ligase upl7
QTL_BM25_4A	TraesCS4A01G285800	GO:0005634	e3 ubiquitin-protein ligase upl7
QTL_BM25_4A	TraesCS4A01G285800	GO:0005737	e3 ubiquitin-protein ligase upl7
QTL_BM25_4A	TraesCS4A01G285800	GO:0009055	e3 ubiquitin-protein ligase upl7
QTL_BM25_4A	TraesCS4A01G285800	GO:0016874	e3 ubiquitin-protein ligase upl7
QTL_BM25_4A	TraesCS4A01G285800	GO:0042787	e3 ubiquitin-protein ligase upl7
QTL_BM25_4A	TraesCS4A01G285800	GO:0046872	e3 ubiquitin-protein ligase upl7
QTL_BM25_4A	TraesCS4A01G285800	GO:0051536	e3 ubiquitin-protein ligase upl7
QTL_BM25_4A	TraesCS4A01G285900	GO:0000977	gata transcription factor 18
QTL_BM25_4A	TraesCS4A01G285900	GO:0001085	gata transcription factor 18
QTL_BM25_4A	TraesCS4A01G285900	GO:0001228	gata transcription factor 18
QTL_BM25_4A	TraesCS4A01G285900	GO:0003682	gata transcription factor 18
QTL_BM25_4A	TraesCS4A01G285900	GO:0005634	gata transcription factor 18
QTL_BM25_4A	TraesCS4A01G285900	GO:0005667	gata transcription factor 18
QTL_BM25_4A	TraesCS4A01G285900	GO:0008270	gata transcription factor 18
QTL_BM25_4A	TraesCS4A01G285900	GO:0030154	gata transcription factor 18
QTL_BM25_4A	TraesCS4A01G285900	GO:0045944	gata transcription factor 18
QTL_BM25_4A	TraesCS4A01G286000	-	-
QTL_BM25_4A	TraesCS4A01G286100	GO:0055114	uncharacterized protein loc109756881
QTL_BM25_4A	TraesCS4A01G286100	GO:0080019	uncharacterized protein loc109756881
QTL_BM25_4A	TraesCS4A01G286200	GO:0005773	probable aquaporin pip2-7
QTL_BM25_4A	TraesCS4A01G286200	GO:0005887	probable aquaporin pip2-7
QTL_BM25_4A	TraesCS4A01G286200	GO:0009506	probable aquaporin pip2-7
QTL_BM25_4A	TraesCS4A01G286200	GO:0009992	probable aquaporin pip2-7
QTL_BM25_4A	TraesCS4A01G286200	GO:0015250	probable aquaporin pip2-7
QTL_BM25_4A	TraesCS4A01G286200	GO:0015254	probable aquaporin pip2-7
QTL_BM25_4A	TraesCS4A01G286200	GO:0034220	probable aquaporin pip2-7
QTL_BM25_4A	TraesCS4A01G286200	GO:0044765	probable aquaporin pip2-7
QTL_BM25_4A	TraesCS4A01G286300	-	-
QTL_BM25_4A	TraesCS4A01G286400	GO:0015095	magnesium transporter mrs2- chloroplastic
QTL_BM25_4A	TraesCS4A01G286400	GO:0015693	magnesium transporter mrs2- chloroplastic
QTL_BM25_4A	TraesCS4A01G286400	GO:0016021	magnesium transporter mrs2- chloroplastic
QTL_BM25_4A	TraesCS4A01G286400	GO:0031969	magnesium transporter mrs2- chloroplastic
QTL_BM25_4A	TraesCS4A01G286400	GO:1903830	magnesium transporter mrs2- chloroplastic
QTL_BM25_4A	TraesCS4A01G286500	GO:0005739	glycosyltransferase family protein 64 protein c5
QTL_BM25_4A	TraesCS4A01G286500	GO:0006024	glycosyltransferase family protein 64 protein c5
QTL_BM25_4A	TraesCS4A01G286500	GO:0015012	glycosyltransferase family protein 64 protein c5
QTL_BM25_4A	TraesCS4A01G286500	GO:0016021	glycosyltransferase family protein 64 protein c5
QTL_BM25_4A	TraesCS4A01G286600	GO:0016021	integral membrane hpp family protein
QTL_BM25_4A	TraesCS4A01G286700	GO:0009055	uncharacterized protein loc8054162
QTL_BM25_4A	TraesCS4A01G286700	GO:0009507	uncharacterized protein loc8054162
QTL_BM25_4A	TraesCS4A01G286700	GO:0022900	uncharacterized protein loc8054162
QTL_BM25_4A	TraesCS4A01G286700	GO:0046872	uncharacterized protein loc8054162
QTL_BM25_4A	TraesCS4A01G286700	GO:0051537	uncharacterized protein loc8054162
QTL_BM25_4A	TraesCS4A01G286800	-	-
QTL_BM25_4A	TraesCS4A01G286900	-	-
QTL_BM25_4A	TraesCS4A01G287000	-	-
QTL_BM25_4A	TraesCS4A01G287100	-	-
QTL_BM25_4A	TraesCS4A01G287200	-	-
QTL_BM25_4A	TraesCS4A01G287300	GO:0005215	protein nrt1 ptr family -like
QTL_BM25_4A	TraesCS4A01G287300	GO:0006857	protein nrt1 ptr family -like
QTL_BM25_4A	TraesCS4A01G287300	GO:0016021	protein nrt1 ptr family -like
QTL_BM25_4A	TraesCS4A01G287400	GO:0003676	protein far1-related sequence 5-like
QTL_BM25_4A	TraesCS4A01G287400	GO:0006355	protein far1-related sequence 5-like
QTL_BM25_4A	TraesCS4A01G287400	GO:0008270	protein far1-related sequence 5-like
QTL_BM25_4A	TraesCS4A01G287500	GO:0016747	agmatine coumaroyltransferase-2-like
QTL_BM25_4A	TraesCS4A01G287600	-	-
QTL_BM25_4A	TraesCS4A01G287700	GO:0016021	agmatine coumaroyltransferase-2-like
QTL_BM25_4A	TraesCS4A01G287700	GO:0016747	agmatine coumaroyltransferase-2-like
QTL_BM25_4A	TraesCS4A01G287800	GO:0003746	transcription elongation factor 1 homolog
QTL_BM25_4A	TraesCS4A01G287800	GO:0005634	transcription elongation factor 1 homolog
QTL_BM25_4A	TraesCS4A01G287800	GO:0006355	transcription elongation factor 1 homolog
QTL_BM25_4A	TraesCS4A01G287800	GO:0006414	transcription elongation factor 1 homolog
QTL_BM25_4A	TraesCS4A01G287800	GO:0046872	transcription elongation factor 1 homolog
QTL_BM25_4A	TraesCS4A01G287900	GO:0005215	protein nrt1 ptr family -like
QTL_BM25_4A	TraesCS4A01G287900	GO:0006857	protein nrt1 ptr family -like
QTL_BM25_4A	TraesCS4A01G287900	GO:0016021	protein nrt1 ptr family -like
QTL_BM25_4A	TraesCS4A01G288000	GO:0003676	protein argonaute 12
QTL_BM25_4A	TraesCS4A01G288100	-	-
QTL_BM25_4A	TraesCS4A01G288200	-	-
QTL_BM25_4A	TraesCS4A01G288300	GO:0003676	protein argonaute 12-like
QTL_BM25_4A	TraesCS4A01G288300	GO:0031047	protein argonaute 12-like
QTL_BM25_4A	TraesCS4A01G288400	GO:0016021	protein nuclear fusion defective 4-like
QTL_BM25_4A	TraesCS4A01G288500	GO:0000166	glycine-rich rna-binding protein rz1c
QTL_BM25_4A	TraesCS4A01G288500	GO:0003676	glycine-rich rna-binding protein rz1c
QTL_BM25_4A	TraesCS4A01G288500	GO:0008270	glycine-rich rna-binding protein rz1c
QTL_BM25_4A	TraesCS4A01G288600	GO:0006468	protein lst8 homolog
QTL_BM25_4A	TraesCS4A01G288600	GO:0016905	protein lst8 homolog
QTL_BM25_4A	TraesCS4A01G288700	GO:0009044	probable beta-d-xylosidase 7
QTL_BM25_4A	TraesCS4A01G288700	GO:0009505	probable beta-d-xylosidase 7
QTL_BM25_4A	TraesCS4A01G288700	GO:0016021	probable beta-d-xylosidase 7
QTL_BM25_4A	TraesCS4A01G288700	GO:0031222	probable beta-d-xylosidase 7
QTL_BM25_4A	TraesCS4A01G288700	GO:0045493	probable beta-d-xylosidase 7
QTL_BM25_4A	TraesCS4A01G288700	GO:0046556	probable beta-d-xylosidase 7
QTL_BM25_4A	TraesCS4A01G288800	GO:0000209	probable ubiquitin-conjugating enzyme e2 18
QTL_BM25_4A	TraesCS4A01G288800	GO:0005524	probable ubiquitin-conjugating enzyme e2 18
QTL_BM25_4A	TraesCS4A01G288800	GO:0005634	probable ubiquitin-conjugating enzyme e2 18
QTL_BM25_4A	TraesCS4A01G288800	GO:0005737	probable ubiquitin-conjugating enzyme e2 18
QTL_BM25_4A	TraesCS4A01G288800	GO:0016579	probable ubiquitin-conjugating enzyme e2 18
QTL_BM25_4A	TraesCS4A01G288800	GO:0016874	probable ubiquitin-conjugating enzyme e2 18
QTL_BM25_4A	TraesCS4A01G288800	GO:0031625	probable ubiquitin-conjugating enzyme e2 18
QTL_BM25_4A	TraesCS4A01G288800	GO:0043161	probable ubiquitin-conjugating enzyme e2 18
QTL_BM25_4A	TraesCS4A01G288800	GO:0061630	probable ubiquitin-conjugating enzyme e2 18
QTL_BM25_4A	TraesCS4A01G288900	GO:0006952	rrna n-glycosidase
QTL_BM25_4A	TraesCS4A01G288900	GO:0017148	rrna n-glycosidase
QTL_BM25_4A	TraesCS4A01G288900	GO:0030598	rrna n-glycosidase
QTL_BM25_4A	TraesCS4A01G289000	-	-
QTL_BM25_4A	TraesCS4A01G289100	GO:0003824	uncharacterized protein loc109734842
QTL_BM25_4A	TraesCS4A01G289100	GO:0044238	uncharacterized protein loc109734842
QTL_BM25_4A	TraesCS4A01G289100	GO:0044260	uncharacterized protein loc109734842
QTL_BM25_4A	TraesCS4A01G289200	GO:0016021	protein sabre isoform x1
QTL_BM25_4A	TraesCS4A01G289300	GO:0000166	serine arginine-rich sc35-like splicing factor scl30
QTL_BM25_4A	TraesCS4A01G289300	GO:0000994	serine arginine-rich sc35-like splicing factor scl30
QTL_BM25_4A	TraesCS4A01G289300	GO:0003676	serine arginine-rich sc35-like splicing factor scl30
QTL_BM25_4A	TraesCS4A01G289300	GO:0005634	serine arginine-rich sc35-like splicing factor scl30
QTL_BM25_4A	TraesCS4A01G289300	GO:0005737	serine arginine-rich sc35-like splicing factor scl30
QTL_BM25_4A	TraesCS4A01G289300	GO:0016480	serine arginine-rich sc35-like splicing factor scl30
QTL_BM25_4A	TraesCS4A01G289300	GO:0070217	serine arginine-rich sc35-like splicing factor scl30
QTL_BM25_4A	TraesCS4A01G289400	GO:0003677	bel1-like homeodomain protein 7
QTL_BM25_4A	TraesCS4A01G289400	GO:0003700	bel1-like homeodomain protein 7
QTL_BM25_4A	TraesCS4A01G289400	GO:0005634	bel1-like homeodomain protein 7
QTL_BM25_4A	TraesCS4A01G289400	GO:0006355	bel1-like homeodomain protein 7
QTL_BM25_4A	TraesCS4A01G289500	GO:0003677	bel1-like homeodomain protein 11
QTL_BM25_4A	TraesCS4A01G289500	GO:0003700	bel1-like homeodomain protein 11
QTL_BM25_4A	TraesCS4A01G289500	GO:0005634	bel1-like homeodomain protein 11
QTL_BM25_4A	TraesCS4A01G289500	GO:0006355	bel1-like homeodomain protein 11
QTL_BM25_4A	TraesCS4A01G289600	GO:0005509	tpr domain containing protein
QTL_BM25_4A	TraesCS4A01G289600	GO:0009536	tpr domain containing protein
QTL_BM25_4A	TraesCS4A01G289700	-	-
QTL_BM25_4A	TraesCS4A01G289800	GO:0008168	protein stip1-like protein
QTL_BM25_4A	TraesCS4A01G289800	GO:0032259	protein stip1-like protein
QTL_BM25_4A	TraesCS4A01G289900	GO:0009536	ankyrin repeat and protein kinase domain-containing protein 1-like isoform x1
QTL_BM25_4A	TraesCS4A01G290000	-	-
QTL_BM25_4A	TraesCS4A01G290100	-	-
QTL_BM25_4A	TraesCS4A01G290200	-	-
QTL_BM25_4A	TraesCS4A01G290300	-	-
QTL_BM25_4A	TraesCS4A01G290400	GO:0009228	phosphomethylpyrimidine chloroplastic
QTL_BM25_4A	TraesCS4A01G290400	GO:0009570	phosphomethylpyrimidine chloroplastic
QTL_BM25_4A	TraesCS4A01G290400	GO:0051536	phosphomethylpyrimidine chloroplastic
QTL_BM25_4A	TraesCS4A01G290400	GO:0080041	phosphomethylpyrimidine chloroplastic
QTL_BM25_4A	TraesCS4A01G290500	GO:0000271	probable galacturonosyltransferase-like 1
QTL_BM25_4A	TraesCS4A01G290500	GO:0005794	probable galacturonosyltransferase-like 1
QTL_BM25_4A	TraesCS4A01G290500	GO:0016757	probable galacturonosyltransferase-like 1
QTL_BM25_4A	TraesCS4A01G290600	GO:0008270	e3 ubiquitin-protein ligase rnf5
QTL_BM25_4A	TraesCS4A01G290600	GO:0016021	e3 ubiquitin-protein ligase rnf5
QTL_BM25_4A	TraesCS4A01G290600	GO:0016874	e3 ubiquitin-protein ligase rnf5
QTL_BM25_4A	TraesCS4A01G290700	GO:0003677	agamous-like mads-box protein agl104
QTL_BM25_4A	TraesCS4A01G290700	GO:0003700	agamous-like mads-box protein agl104
QTL_BM25_4A	TraesCS4A01G290700	GO:0005634	agamous-like mads-box protein agl104
QTL_BM25_4A	TraesCS4A01G290700	GO:0006355	agamous-like mads-box protein agl104
QTL_BM25_4A	TraesCS4A01G290700	GO:0046983	agamous-like mads-box protein agl104
QTL_BM25_4A	TraesCS4A01G290800	-	-
QTL_BM25_4A	TraesCS4A01G290900	-	-
QTL_BM25_4A	TraesCS4A01G291000	GO:0005634	thymocyte nuclear protein 1
QTL_BM25_4A	TraesCS4A01G291000	GO:0005739	thymocyte nuclear protein 1
QTL_BM25_4A	TraesCS4A01G291100	-	-
QTL_BM25_4A	TraesCS4A01G291200	-	-
QTL_BM25_4A	TraesCS4A01G291300	-	-
QTL_BM25_4A	TraesCS4A01G291400	-	-
QTL_BM25_4A	TraesCS4A01G291500	GO:0005524	growth-regulating factor 2
QTL_BM25_4A	TraesCS4A01G291500	GO:0005634	growth-regulating factor 2
QTL_BM25_4A	TraesCS4A01G291500	GO:0006355	growth-regulating factor 2
QTL_BM25_4A	TraesCS4A01G291500	GO:0032502	growth-regulating factor 2
QTL_BM25_4A	TraesCS4A01G291600	GO:0016021	duf21 domain-containing protein at2g14520
QTL_BM25_4A	TraesCS4A01G291700	GO:0016021	csc1-like protein rxw8
QTL_BM25_4A	TraesCS4A01G291800	GO:0009081	os03g0673100-like protein
QTL_BM25_4A	TraesCS4A01G291800	GO:0052654	os03g0673100-like protein
QTL_BM25_4A	TraesCS4A01G291800	GO:0052655	os03g0673100-like protein
QTL_BM25_4A	TraesCS4A01G291800	GO:0052656	os03g0673100-like protein
QTL_BM25_4A	TraesCS4A01G291900	GO:0003677	homeobox protein knotted-1-like 4
QTL_BM25_4A	TraesCS4A01G291900	GO:0005634	homeobox protein knotted-1-like 4
QTL_BM25_4A	TraesCS4A01G291900	GO:0009536	homeobox protein knotted-1-like 4
QTL_BM25_4A	TraesCS4A01G292000	GO:0005634	homeobox protein knotted-1-like 4
QTL_BM25_4A	TraesCS4A01G292000	GO:0006355	homeobox protein knotted-1-like 4
QTL_BM25_4A	TraesCS4A01G292000	GO:0009536	homeobox protein knotted-1-like 4
QTL_BM25_4A	TraesCS4A01G292000	GO:0043565	homeobox protein knotted-1-like 4
QTL_BM25_4A	TraesCS4A01G292100	GO:0003677	homeobox protein knotted-1-like 4
QTL_BM25_4A	TraesCS4A01G292100	GO:0005634	homeobox protein knotted-1-like 4
QTL_BM25_4A	TraesCS4A01G292100	GO:0009536	homeobox protein knotted-1-like 4
QTL_BM25_4A	TraesCS4A01G292200	GO:0005634	homeobox protein knotted-1-like 4
QTL_BM25_4A	TraesCS4A01G292200	GO:0006355	homeobox protein knotted-1-like 4
QTL_BM25_4A	TraesCS4A01G292200	GO:0009536	homeobox protein knotted-1-like 4
QTL_BM25_4A	TraesCS4A01G292200	GO:0043565	homeobox protein knotted-1-like 4
QTL_BM25_4A	TraesCS4A01G292300	GO:0004553	endo- -beta-xylanase a-like
QTL_BM25_4A	TraesCS4A01G292300	GO:0045493	endo- -beta-xylanase a-like
QTL_BM25_4A	TraesCS4A01G292300	GO:0047862	endo- -beta-xylanase a-like
QTL_BM25_4A	TraesCS4A01G292400	GO:0010052	epidermal patterning factor-like protein 2
QTL_BM25_4A	TraesCS4A01G292500	GO:0009058	bisdemethoxycurcumin synthase-like
QTL_BM25_4A	TraesCS4A01G292500	GO:0016747	bisdemethoxycurcumin synthase-like
QTL_BM25_4A	TraesCS4A01G292600	GO:0016021	uncharacterized protein loc109761052 isoform x2
QTL_BM25_4A	TraesCS4A01G292700	GO:0005634	transcription factor bhlh18-like
QTL_BM25_4A	TraesCS4A01G292700	GO:0046983	transcription factor bhlh18-like
QTL_BM25_4A	TraesCS4A01G292800	GO:0046983	transcription factor bhlh18-like
QTL_BM25_4A	TraesCS4A01G292900	GO:0005525	adp-ribosylation factor-like protein 2
QTL_BM25_4A	TraesCS4A01G292900	GO:0005622	adp-ribosylation factor-like protein 2
QTL_BM25_4A	TraesCS4A01G292900	GO:0007264	adp-ribosylation factor-like protein 2
QTL_BM25_4A	TraesCS4A01G292900	GO:0009558	adp-ribosylation factor-like protein 2
QTL_BM25_4A	TraesCS4A01G292900	GO:0009793	adp-ribosylation factor-like protein 2
QTL_BM25_4A	TraesCS4A01G292900	GO:0009960	adp-ribosylation factor-like protein 2
QTL_BM25_4A	TraesCS4A01G293000	GO:0000166	low temperature-responsive rna-binding protein
QTL_BM25_4A	TraesCS4A01G293000	GO:0003697	low temperature-responsive rna-binding protein
QTL_BM25_4A	TraesCS4A01G293000	GO:0003723	low temperature-responsive rna-binding protein
QTL_BM25_4A	TraesCS4A01G293000	GO:0006351	low temperature-responsive rna-binding protein
QTL_BM25_4A	TraesCS4A01G293000	GO:0006397	low temperature-responsive rna-binding protein
QTL_BM25_4A	TraesCS4A01G293000	GO:0009409	low temperature-responsive rna-binding protein
QTL_BM25_4A	TraesCS4A01G293000	GO:0009737	low temperature-responsive rna-binding protein
QTL_BM25_4A	TraesCS4A01G293100	GO:0016021	uncharacterized protein loc109738767
QTL_BM25_4A	TraesCS4A01G293200	-	-
QTL_BM25_4A	TraesCS4A01G293300	GO:0004830	tryptophan--trna cytoplasmic
QTL_BM25_4A	TraesCS4A01G293300	GO:0005524	tryptophan--trna cytoplasmic
QTL_BM25_4A	TraesCS4A01G293300	GO:0005737	tryptophan--trna cytoplasmic
QTL_BM25_4A	TraesCS4A01G293300	GO:0006436	tryptophan--trna cytoplasmic
QTL_BM25_4A	TraesCS4A01G293400	-	-
QTL_BM25_4A	TraesCS4A01G293500	GO:0004553	glucan endo- -beta-glucosidase 7
QTL_BM25_4A	TraesCS4A01G293500	GO:0005975	glucan endo- -beta-glucosidase 7
QTL_BM25_4A	TraesCS4A01G293500	GO:0030247	glucan endo- -beta-glucosidase 7
QTL_BM25_4A	TraesCS4A01G293500	GO:0046658	glucan endo- -beta-glucosidase 7
QTL_BM25_4A	TraesCS4A01G293600	-	-
QTL_BM25_4A	TraesCS4A01G293700	GO:0008270	probable boi-related e3 ubiquitin-protein ligase 3
QTL_BM25_4A	TraesCS4A01G293800	-	-
QTL_BM25_4A	TraesCS4A01G293900	GO:0000287	deoxyuridine 5 -triphosphate nucleotidohydrolase
QTL_BM25_4A	TraesCS4A01G293900	GO:0000398	deoxyuridine 5 -triphosphate nucleotidohydrolase
QTL_BM25_4A	TraesCS4A01G293900	GO:0004170	deoxyuridine 5 -triphosphate nucleotidohydrolase
QTL_BM25_4A	TraesCS4A01G293900	GO:0005737	deoxyuridine 5 -triphosphate nucleotidohydrolase
QTL_BM25_4A	TraesCS4A01G293900	GO:0006226	deoxyuridine 5 -triphosphate nucleotidohydrolase
QTL_BM25_4A	TraesCS4A01G293900	GO:0017070	deoxyuridine 5 -triphosphate nucleotidohydrolase
QTL_BM25_4A	TraesCS4A01G293900	GO:0030621	deoxyuridine 5 -triphosphate nucleotidohydrolase
QTL_BM25_4A	TraesCS4A01G293900	GO:0046081	deoxyuridine 5 -triphosphate nucleotidohydrolase
QTL_BM25_4A	TraesCS4A01G293900	GO:0046540	deoxyuridine 5 -triphosphate nucleotidohydrolase
QTL_BM25_4A	TraesCS4A01G294000	GO:0000165	guanine nucleotide-binding protein subunit beta
QTL_BM25_4A	TraesCS4A01G294000	GO:0003924	guanine nucleotide-binding protein subunit beta
QTL_BM25_4A	TraesCS4A01G294000	GO:0004871	guanine nucleotide-binding protein subunit beta
QTL_BM25_4A	TraesCS4A01G294000	GO:0005515	guanine nucleotide-binding protein subunit beta
QTL_BM25_4A	TraesCS4A01G294000	GO:0005783	guanine nucleotide-binding protein subunit beta
QTL_BM25_4A	TraesCS4A01G294000	GO:0005834	guanine nucleotide-binding protein subunit beta
QTL_BM25_4A	TraesCS4A01G294000	GO:0006355	guanine nucleotide-binding protein subunit beta
QTL_BM25_4A	TraesCS4A01G294000	GO:0006508	guanine nucleotide-binding protein subunit beta
QTL_BM25_4A	TraesCS4A01G294000	GO:0006612	guanine nucleotide-binding protein subunit beta
QTL_BM25_4A	TraesCS4A01G294000	GO:0007186	guanine nucleotide-binding protein subunit beta
QTL_BM25_4A	TraesCS4A01G294000	GO:0008237	guanine nucleotide-binding protein subunit beta
QTL_BM25_4A	TraesCS4A01G294000	GO:0008270	guanine nucleotide-binding protein subunit beta
QTL_BM25_4A	TraesCS4A01G294000	GO:0009409	guanine nucleotide-binding protein subunit beta
QTL_BM25_4A	TraesCS4A01G294000	GO:0009617	guanine nucleotide-binding protein subunit beta
QTL_BM25_4A	TraesCS4A01G294000	GO:0009723	guanine nucleotide-binding protein subunit beta
QTL_BM25_4A	TraesCS4A01G294000	GO:0009788	guanine nucleotide-binding protein subunit beta
QTL_BM25_4A	TraesCS4A01G294000	GO:0009817	guanine nucleotide-binding protein subunit beta
QTL_BM25_4A	TraesCS4A01G294000	GO:0009863	guanine nucleotide-binding protein subunit beta
QTL_BM25_4A	TraesCS4A01G294000	GO:0009867	guanine nucleotide-binding protein subunit beta
QTL_BM25_4A	TraesCS4A01G294000	GO:0009887	guanine nucleotide-binding protein subunit beta
QTL_BM25_4A	TraesCS4A01G294000	GO:0009991	guanine nucleotide-binding protein subunit beta
QTL_BM25_4A	TraesCS4A01G294000	GO:0010154	guanine nucleotide-binding protein subunit beta
QTL_BM25_4A	TraesCS4A01G294000	GO:0010200	guanine nucleotide-binding protein subunit beta
QTL_BM25_4A	TraesCS4A01G294000	GO:0010310	guanine nucleotide-binding protein subunit beta
QTL_BM25_4A	TraesCS4A01G294000	GO:0010363	guanine nucleotide-binding protein subunit beta
QTL_BM25_4A	TraesCS4A01G294000	GO:0030968	guanine nucleotide-binding protein subunit beta
QTL_BM25_4A	TraesCS4A01G294000	GO:0031348	guanine nucleotide-binding protein subunit beta
QTL_BM25_4A	TraesCS4A01G294000	GO:0035304	guanine nucleotide-binding protein subunit beta
QTL_BM25_4A	TraesCS4A01G294000	GO:0042744	guanine nucleotide-binding protein subunit beta
QTL_BM25_4A	TraesCS4A01G294000	GO:0043069	guanine nucleotide-binding protein subunit beta
QTL_BM25_4A	TraesCS4A01G294000	GO:0048527	guanine nucleotide-binding protein subunit beta
QTL_BM25_4A	TraesCS4A01G294000	GO:0080008	guanine nucleotide-binding protein subunit beta
QTL_BM25_4A	TraesCS4A01G294000	GO:2000280	guanine nucleotide-binding protein subunit beta
QTL_BM25_4A	TraesCS4A01G294100	GO:0005783	aminopeptidase m1-b
QTL_BM25_4A	TraesCS4A01G294100	GO:0005886	aminopeptidase m1-b
QTL_BM25_4A	TraesCS4A01G294100	GO:0006508	aminopeptidase m1-b
QTL_BM25_4A	TraesCS4A01G294100	GO:0008270	aminopeptidase m1-b
QTL_BM25_4A	TraesCS4A01G294100	GO:0031090	aminopeptidase m1-b
QTL_BM25_4A	TraesCS4A01G294100	GO:0042277	aminopeptidase m1-b
QTL_BM25_4A	TraesCS4A01G294100	GO:0043171	aminopeptidase m1-b
QTL_BM25_4A	TraesCS4A01G294100	GO:0070006	aminopeptidase m1-b
QTL_BM25_4A	TraesCS4A01G294200	GO:0005381	fe(2+) transport protein 1-like
QTL_BM25_4A	TraesCS4A01G294200	GO:0005385	fe(2+) transport protein 1-like
QTL_BM25_4A	TraesCS4A01G294200	GO:0005886	fe(2+) transport protein 1-like
QTL_BM25_4A	TraesCS4A01G294200	GO:0006826	fe(2+) transport protein 1-like
QTL_BM25_4A	TraesCS4A01G294200	GO:0015691	fe(2+) transport protein 1-like
QTL_BM25_4A	TraesCS4A01G294200	GO:0016021	fe(2+) transport protein 1-like
QTL_BM25_4A	TraesCS4A01G294200	GO:0055072	fe(2+) transport protein 1-like
QTL_BM25_4A	TraesCS4A01G294200	GO:0071577	fe(2+) transport protein 1-like
QTL_BM25_4A	TraesCS4A01G294300	GO:0005381	fe(2+) transport protein 1-like
QTL_BM25_4A	TraesCS4A01G294300	GO:0005385	fe(2+) transport protein 1-like
QTL_BM25_4A	TraesCS4A01G294300	GO:0005886	fe(2+) transport protein 1-like
QTL_BM25_4A	TraesCS4A01G294300	GO:0006826	fe(2+) transport protein 1-like
QTL_BM25_4A	TraesCS4A01G294300	GO:0015691	fe(2+) transport protein 1-like
QTL_BM25_4A	TraesCS4A01G294300	GO:0016021	fe(2+) transport protein 1-like
QTL_BM25_4A	TraesCS4A01G294300	GO:0055072	fe(2+) transport protein 1-like
QTL_BM25_4A	TraesCS4A01G294300	GO:0071577	fe(2+) transport protein 1-like
QTL_BM25_4A	TraesCS4A01G294400	GO:0009536	regulatory protein npr3-like
QTL_BM25_4A	TraesCS4A01G294500	GO:0016021	tram lag1 and cln8 lipid-sensing domain containing protein
QTL_BM25_4A	TraesCS4A01G294600	GO:0005525	ras-related protein rabf2a
QTL_BM25_4A	TraesCS4A01G294600	GO:0005768	ras-related protein rabf2a
QTL_BM25_4A	TraesCS4A01G294600	GO:0007264	ras-related protein rabf2a
QTL_BM25_4A	TraesCS4A01G294600	GO:0015031	ras-related protein rabf2a
QTL_BM25_4A	TraesCS4A01G294600	GO:0030139	ras-related protein rabf2a
QTL_BM25_4A	TraesCS4A01G294700	GO:0003677	trihelix transcription factor asr3-like
QTL_BM25_4A	TraesCS4A01G294800	GO:0004674	switch-associated protein 70
QTL_BM25_4A	TraesCS4A01G294800	GO:0005622	switch-associated protein 70
QTL_BM25_4A	TraesCS4A01G294800	GO:0009505	switch-associated protein 70
QTL_BM25_4A	TraesCS4A01G294800	GO:0018105	switch-associated protein 70
QTL_BM25_4A	TraesCS4A01G294800	GO:0035556	switch-associated protein 70
QTL_BM25_4A	TraesCS4A01G294800	GO:0042742	switch-associated protein 70
QTL_BM25_4A	TraesCS4A01G294900	GO:0005086	arf guanine-nucleotide exchange factor gnom
QTL_BM25_4A	TraesCS4A01G294900	GO:0005802	arf guanine-nucleotide exchange factor gnom
QTL_BM25_4A	TraesCS4A01G294900	GO:0016192	arf guanine-nucleotide exchange factor gnom
QTL_BM25_4A	TraesCS4A01G294900	GO:0032012	arf guanine-nucleotide exchange factor gnom
QTL_BM25_4A	TraesCS4A01G294900	GO:0043547	arf guanine-nucleotide exchange factor gnom
QTL_BM25_4A	TraesCS4A01G295000	GO:0005739	uncharacterized protein loc109776017
QTL_BM25_4A	TraesCS4A01G295000	GO:0009536	uncharacterized protein loc109776017
QTL_BM25_4A	TraesCS4A01G295000	GO:0016021	uncharacterized protein loc109776017
QTL_BM25_4A	TraesCS4A01G295100	-	-
QTL_BM25_4A	TraesCS4A01G295200	-	-
QTL_BM25_4A	TraesCS4A01G295300	GO:0010162	protein mard1
QTL_BM25_4A	TraesCS4A01G295400	GO:0006474	acyl- n-acyltransferase superfamily protein
QTL_BM25_4A	TraesCS4A01G295400	GO:0008080	acyl- n-acyltransferase superfamily protein
QTL_BM25_4A	TraesCS4A01G295500	GO:0006474	uncharacterized n-acetyltransferase p20-like
QTL_BM25_4A	TraesCS4A01G295500	GO:0008080	uncharacterized n-acetyltransferase p20-like
QTL_BM25_4A	TraesCS4A01G295600	-	-
QTL_BM25_4A	TraesCS4A01G295700	GO:0006368	protein cdc73 homolog
QTL_BM25_4A	TraesCS4A01G295700	GO:0009911	protein cdc73 homolog
QTL_BM25_4A	TraesCS4A01G295700	GO:0010228	protein cdc73 homolog
QTL_BM25_4A	TraesCS4A01G295700	GO:0016570	protein cdc73 homolog
QTL_BM25_4A	TraesCS4A01G295700	GO:0016593	protein cdc73 homolog
QTL_BM25_4A	TraesCS4A01G295800	-	-
QTL_BM25_4A	TraesCS4A01G295900	GO:0016021	vegetative cell wall protein gp1-like
QTL_BM25_4A	TraesCS4A01G296000	GO:0005488	globulin-1 s allele
QTL_BM25_4A	TraesCS4A01G296000	GO:0009505	globulin-1 s allele
QTL_BM25_4A	TraesCS4A01G296000	GO:0009735	globulin-1 s allele
QTL_BM25_4A	TraesCS4A01G296000	GO:0045735	globulin-1 s allele
QTL_BM25_4A	TraesCS4A01G296100	GO:0005488	globulin-1 s allele
QTL_BM25_4A	TraesCS4A01G296100	GO:0009505	globulin-1 s allele
QTL_BM25_4A	TraesCS4A01G296100	GO:0009735	globulin-1 s allele
QTL_BM25_4A	TraesCS4A01G296100	GO:0045735	globulin-1 s allele
QTL_BM25_4A	TraesCS4A01G296200	GO:0016021	type iv inositol polyphosphate 5-phosphatase 7
QTL_BM25_4A	TraesCS4A01G296200	GO:0016787	type iv inositol polyphosphate 5-phosphatase 7
QTL_BM25_4A	TraesCS4A01G296200	GO:0046856	type iv inositol polyphosphate 5-phosphatase 7
QTL_BM25_4A	TraesCS4A01G296300	GO:0016021	alpha-amylase trypsin inhibitor-like
QTL_BM25_4A	TraesCS4A01G296400	GO:0016021	alpha-amylase trypsin inhibitor-like
QTL_BM25_4A	TraesCS4A01G296500	GO:0016021	was wasl-interacting protein family member 3-like
QTL_BM25_4A	TraesCS4A01G296600	GO:0003924	tubulin beta-3 chain
QTL_BM25_4A	TraesCS4A01G296600	GO:0005200	tubulin beta-3 chain
QTL_BM25_4A	TraesCS4A01G296600	GO:0005525	tubulin beta-3 chain
QTL_BM25_4A	TraesCS4A01G296600	GO:0005737	tubulin beta-3 chain
QTL_BM25_4A	TraesCS4A01G296600	GO:0005874	tubulin beta-3 chain
QTL_BM25_4A	TraesCS4A01G296600	GO:0007017	tubulin beta-3 chain
QTL_BM25_4A	TraesCS4A01G296700	-	-
QTL_BM25_4A	TraesCS4A01G296800	GO:0005516	auxin responsive protein
QTL_BM25_4A	TraesCS4A01G296800	GO:0005739	auxin responsive protein
QTL_BM25_4A	TraesCS4A01G296800	GO:0009536	auxin responsive protein
QTL_BM25_4A	TraesCS4A01G296800	GO:0009734	auxin responsive protein
QTL_BM25_4A	TraesCS4A01G296900	GO:0005516	auxin responsive protein
QTL_BM25_4A	TraesCS4A01G296900	GO:0005739	auxin responsive protein
QTL_BM25_4A	TraesCS4A01G296900	GO:0009536	auxin responsive protein
QTL_BM25_4A	TraesCS4A01G296900	GO:0009734	auxin responsive protein
QTL_BM25_4A	TraesCS4A01G297000	GO:0005516	auxin responsive protein
QTL_BM25_4A	TraesCS4A01G297000	GO:0005739	auxin responsive protein
QTL_BM25_4A	TraesCS4A01G297000	GO:0009536	auxin responsive protein
QTL_BM25_4A	TraesCS4A01G297000	GO:0009734	auxin responsive protein
QTL_BM25_4A	TraesCS4A01G297100	GO:0005516	auxin-responsive protein saur71-like
QTL_BM25_4A	TraesCS4A01G297100	GO:0009734	auxin-responsive protein saur71-like
QTL_BM25_4A	TraesCS4A01G297200	GO:0005516	auxin-responsive protein saur71-like
QTL_BM25_4A	TraesCS4A01G297200	GO:0009734	auxin-responsive protein saur71-like
QTL_BM25_4A	TraesCS4A01G297300	GO:0005783	uncharacterized protein loc109767249 isoform x1
QTL_BM25_4A	TraesCS4A01G297300	GO:0016021	uncharacterized protein loc109767249 isoform x1
QTL_BM25_4A	TraesCS4A01G297400	GO:0005886	uncharacterized protein at4g15545
QTL_BM25_4A	TraesCS4A01G297400	GO:0016021	uncharacterized protein at4g15545
QTL_BM25_4A	TraesCS4A01G297400	GO:0022857	uncharacterized protein at4g15545
QTL_BM25_4A	TraesCS4A01G297400	GO:0055085	uncharacterized protein at4g15545
QTL_BM25_4A	TraesCS4A01G297500	-	-
QTL_BM25_4A	TraesCS4A01G297600	GO:0000462	pre-rrna-processing protein tsr2
QTL_BM25_4A	TraesCS4A01G297600	GO:0005634	pre-rrna-processing protein tsr2
QTL_BM25_4A	TraesCS4A01G297700	GO:0003676	dwnn domain a cchc-type zinc finger
QTL_BM25_4A	TraesCS4A01G297700	GO:0005634	dwnn domain a cchc-type zinc finger
QTL_BM25_4A	TraesCS4A01G297700	GO:0008270	dwnn domain a cchc-type zinc finger
QTL_BM25_4A	TraesCS4A01G297700	GO:0016874	dwnn domain a cchc-type zinc finger
QTL_BM25_4A	TraesCS4A01G297800	GO:0006661	uncharacterized protein loc101755397
QTL_BM25_4A	TraesCS4A01G297800	GO:0009741	uncharacterized protein loc101755397
QTL_BM25_4A	TraesCS4A01G297800	GO:0016829	uncharacterized protein loc101755397
QTL_BM25_4A	TraesCS4A01G297900	GO:0009055	ferredoxin
QTL_BM25_4A	TraesCS4A01G297900	GO:0009507	ferredoxin
QTL_BM25_4A	TraesCS4A01G297900	GO:0022900	ferredoxin
QTL_BM25_4A	TraesCS4A01G297900	GO:0046872	ferredoxin
QTL_BM25_4A	TraesCS4A01G297900	GO:0051537	ferredoxin
QTL_BM25_4A	TraesCS4A01G298000	GO:0003677	tata-box-binding protein 2
QTL_BM25_4A	TraesCS4A01G298000	GO:0005634	tata-box-binding protein 2
QTL_BM25_4A	TraesCS4A01G298000	GO:0006352	tata-box-binding protein 2
QTL_BM25_4A	TraesCS4A01G298000	GO:0006355	tata-box-binding protein 2
QTL_BM25_4A	TraesCS4A01G298100	GO:0003723	n utilization substance protein b homolog
QTL_BM25_4A	TraesCS4A01G298100	GO:0006353	n utilization substance protein b homolog
QTL_BM25_4A	TraesCS4A01G298100	GO:0006355	n utilization substance protein b homolog
QTL_BM25_4A	TraesCS4A01G298100	GO:0009507	n utilization substance protein b homolog
QTL_BM25_4A	TraesCS4A01G298100	GO:0016021	n utilization substance protein b homolog
QTL_BM25_4A	TraesCS4A01G298200	GO:0004553	glucan endo- -beta-glucosidase 8-like
QTL_BM25_4A	TraesCS4A01G298200	GO:0005975	glucan endo- -beta-glucosidase 8-like
QTL_BM25_4A	TraesCS4A01G298200	GO:0016021	glucan endo- -beta-glucosidase 8-like
QTL_BM25_4A	TraesCS4A01G298200	GO:0030247	glucan endo- -beta-glucosidase 8-like
QTL_BM25_4A	TraesCS4A01G298200	GO:0046658	glucan endo- -beta-glucosidase 8-like
QTL_BM25_4A	TraesCS4A01G298300	GO:0008152	non-specific phospholipase c4-like
QTL_BM25_4A	TraesCS4A01G298300	GO:0016788	non-specific phospholipase c4-like
QTL_BM25_4A	TraesCS4A01G298400	GO:0016021	cation calcium exchanger 1-like
QTL_BM25_4A	TraesCS4A01G298400	GO:0055085	cation calcium exchanger 1-like
QTL_BM25_4A	TraesCS4A01G298500	GO:0005739	hsp40 cysteine-rich domain superfamily protein
QTL_BM25_4A	TraesCS4A01G298500	GO:0031072	hsp40 cysteine-rich domain superfamily protein
QTL_BM25_4A	TraesCS4A01G298500	GO:0051082	hsp40 cysteine-rich domain superfamily protein
QTL_BM25_4A	TraesCS4A01G298600	GO:0016021	inactive protein restricted tev movement 2
QTL_BM25_4A	TraesCS4A01G298700	GO:0003871	5-methyltetrahydropteroyltriglutamate--homocysteine methyltransferase 1
QTL_BM25_4A	TraesCS4A01G298700	GO:0005576	5-methyltetrahydropteroyltriglutamate--homocysteine methyltransferase 1
QTL_BM25_4A	TraesCS4A01G298700	GO:0005829	5-methyltetrahydropteroyltriglutamate--homocysteine methyltransferase 1
QTL_BM25_4A	TraesCS4A01G298700	GO:0008270	5-methyltetrahydropteroyltriglutamate--homocysteine methyltransferase 1
QTL_BM25_4A	TraesCS4A01G298700	GO:0008705	5-methyltetrahydropteroyltriglutamate--homocysteine methyltransferase 1
QTL_BM25_4A	TraesCS4A01G298700	GO:0009086	5-methyltetrahydropteroyltriglutamate--homocysteine methyltransferase 1
QTL_BM25_4A	TraesCS4A01G298700	GO:0032259	5-methyltetrahydropteroyltriglutamate--homocysteine methyltransferase 1
QTL_BM25_4A	TraesCS4A01G298700	GO:0050667	5-methyltetrahydropteroyltriglutamate--homocysteine methyltransferase 1
QTL_BM25_4A	TraesCS4A01G298800	GO:0006355	protein far1-related sequence 5-like isoform x1
QTL_BM25_4A	TraesCS4A01G298800	GO:0008270	protein far1-related sequence 5-like isoform x1
QTL_BM25_4A	TraesCS4A01G298900	GO:0005242	calcium-activated outward-rectifying potassium channel 1
QTL_BM25_4A	TraesCS4A01G298900	GO:0005509	calcium-activated outward-rectifying potassium channel 1
QTL_BM25_4A	TraesCS4A01G298900	GO:0009705	calcium-activated outward-rectifying potassium channel 1
QTL_BM25_4A	TraesCS4A01G298900	GO:0016021	calcium-activated outward-rectifying potassium channel 1
QTL_BM25_4A	TraesCS4A01G298900	GO:0030007	calcium-activated outward-rectifying potassium channel 1
QTL_BM25_4A	TraesCS4A01G298900	GO:0071805	calcium-activated outward-rectifying potassium channel 1
QTL_BM25_4A	TraesCS4A01G299000	-	-
QTL_BM25_4A	TraesCS4A01G299100	-	-
QTL_BM25_4A	TraesCS4A01G299200	-	-
QTL_BM25_4A	TraesCS4A01G299300	GO:0000149	membrin-11-like
QTL_BM25_4A	TraesCS4A01G299300	GO:0005484	membrin-11-like
QTL_BM25_4A	TraesCS4A01G299300	GO:0005789	membrin-11-like
QTL_BM25_4A	TraesCS4A01G299300	GO:0005794	membrin-11-like
QTL_BM25_4A	TraesCS4A01G299300	GO:0005829	membrin-11-like
QTL_BM25_4A	TraesCS4A01G299300	GO:0006623	membrin-11-like
QTL_BM25_4A	TraesCS4A01G299300	GO:0006888	membrin-11-like
QTL_BM25_4A	TraesCS4A01G299300	GO:0006891	membrin-11-like
QTL_BM25_4A	TraesCS4A01G299300	GO:0006896	membrin-11-like
QTL_BM25_4A	TraesCS4A01G299300	GO:0012507	membrin-11-like
QTL_BM25_4A	TraesCS4A01G299300	GO:0016021	membrin-11-like
QTL_BM25_4A	TraesCS4A01G299300	GO:0031201	membrin-11-like
QTL_BM25_4A	TraesCS4A01G299300	GO:0031902	membrin-11-like
QTL_BM25_4A	TraesCS4A01G299300	GO:0042147	membrin-11-like
QTL_BM25_4A	TraesCS4A01G299300	GO:0048280	membrin-11-like
QTL_BM25_4A	TraesCS4A01G299400	GO:0003677	chlorophyll b reductase chloroplastic isoform x1
QTL_BM25_4A	TraesCS4A01G299400	GO:0005634	chlorophyll b reductase chloroplastic isoform x1
QTL_BM25_4A	TraesCS4A01G299400	GO:0006355	chlorophyll b reductase chloroplastic isoform x1
QTL_BM25_4A	TraesCS4A01G299400	GO:0009535	chlorophyll b reductase chloroplastic isoform x1
QTL_BM25_4A	TraesCS4A01G299400	GO:0010304	chlorophyll b reductase chloroplastic isoform x1
QTL_BM25_4A	TraesCS4A01G299400	GO:0015996	chlorophyll b reductase chloroplastic isoform x1
QTL_BM25_4A	TraesCS4A01G299400	GO:0034256	chlorophyll b reductase chloroplastic isoform x1
QTL_BM25_4A	TraesCS4A01G299400	GO:0055114	chlorophyll b reductase chloroplastic isoform x1
QTL_BM25_4A	TraesCS4A01G299500	-	-
QTL_BM25_4A	TraesCS4A01G299600	GO:0009812	udp-glycosyltransferase 73c6-like
QTL_BM25_4A	TraesCS4A01G299600	GO:0035251	udp-glycosyltransferase 73c6-like
QTL_BM25_4A	TraesCS4A01G299700	GO:0003333	high affinity cationic amino acid transporter 1
QTL_BM25_4A	TraesCS4A01G299700	GO:0009536	high affinity cationic amino acid transporter 1
QTL_BM25_4A	TraesCS4A01G299700	GO:0015171	high affinity cationic amino acid transporter 1
QTL_BM25_4A	TraesCS4A01G299700	GO:0016021	high affinity cationic amino acid transporter 1
QTL_BM25_4A	TraesCS4A01G299800	GO:0005887	cationic amino acid transporter 4 vacuolar
QTL_BM25_4A	TraesCS4A01G299800	GO:0015179	cationic amino acid transporter 4 vacuolar
QTL_BM25_4A	TraesCS4A01G299800	GO:0015297	cationic amino acid transporter 4 vacuolar
QTL_BM25_4A	TraesCS4A01G299800	GO:1902475	cationic amino acid transporter 4 vacuolar
QTL_BM25_4A	TraesCS4A01G299900	GO:0004185	serine carboxypeptidase-like 23
QTL_BM25_4A	TraesCS4A01G299900	GO:0051603	serine carboxypeptidase-like 23
QTL_BM25_4A	TraesCS4A01G300000	-	-
QTL_BM25_4A	TraesCS4A01G300100	GO:0004185	serine carboxypeptidase-like 23
QTL_BM25_4A	TraesCS4A01G300100	GO:0051603	serine carboxypeptidase-like 23
QTL_BM25_4A	TraesCS4A01G300200	GO:0004185	serine carboxypeptidase-like 40
QTL_BM25_4A	TraesCS4A01G300200	GO:0006508	serine carboxypeptidase-like 40
QTL_BM25_4A	TraesCS4A01G300300	GO:0000288	general negative regulator of transcription subunit 3 isoform x1
QTL_BM25_4A	TraesCS4A01G300300	GO:0000932	general negative regulator of transcription subunit 3 isoform x1
QTL_BM25_4A	TraesCS4A01G300300	GO:0005634	general negative regulator of transcription subunit 3 isoform x1
QTL_BM25_4A	TraesCS4A01G300300	GO:0006355	general negative regulator of transcription subunit 3 isoform x1
QTL_BM25_4A	TraesCS4A01G300300	GO:0017148	general negative regulator of transcription subunit 3 isoform x1
QTL_BM25_4A	TraesCS4A01G300300	GO:0030015	general negative regulator of transcription subunit 3 isoform x1
QTL_BM25_4A	TraesCS4A01G300400	GO:0005509	protein quirky
QTL_BM25_4A	TraesCS4A01G300400	GO:0005544	protein quirky
QTL_BM25_4A	TraesCS4A01G300400	GO:0005886	protein quirky
QTL_BM25_4A	TraesCS4A01G300400	GO:0016021	protein quirky
QTL_BM25_4A	TraesCS4A01G300400	GO:0016757	protein quirky
QTL_BM25_4A	TraesCS4A01G300500	-	-
QTL_BM25_4A	TraesCS4A01G300600	-	-
QTL_BM25_4A	TraesCS4A01G300700	GO:0006629	phospholipase a1-ii 7-like
QTL_BM25_4A	TraesCS4A01G300700	GO:0016787	phospholipase a1-ii 7-like
QTL_BM25_4A	TraesCS4A01G300800	GO:0006629	phospholipase a1-ii 7-like
QTL_BM25_4A	TraesCS4A01G300800	GO:0016787	phospholipase a1-ii 7-like
QTL_BM25_4A	TraesCS4A01G300900	GO:0006629	phospholipase a1-ii 7-like
QTL_BM25_4A	TraesCS4A01G300900	GO:0016787	phospholipase a1-ii 7-like
QTL_BM25_4A	TraesCS4A01G301000	-	-
QTL_BM25_4A	TraesCS4A01G301100	GO:0005315	inorganic phosphate transporter 1-11-like
QTL_BM25_4A	TraesCS4A01G301100	GO:0005887	inorganic phosphate transporter 1-11-like
QTL_BM25_4A	TraesCS4A01G301100	GO:0006817	inorganic phosphate transporter 1-11-like
QTL_BM25_4A	TraesCS4A01G301100	GO:0015293	inorganic phosphate transporter 1-11-like
QTL_BM25_4A	TraesCS4A01G301100	GO:0022891	inorganic phosphate transporter 1-11-like
QTL_BM25_4A	TraesCS4A01G301100	GO:0055085	inorganic phosphate transporter 1-11-like
QTL_BM25_4A	TraesCS4A01G301200	-	-
QTL_BM25_4A	TraesCS4A01G301300	-	-
QTL_BM25_4A	TraesCS4A01G301400	-	-
QTL_BM25_4A	TraesCS4A01G301500	GO:0008270	hypothetical protein F775_04468 [Aegilops tauschii]
QTL_BM25_4A	TraesCS4A01G301500	GO:0016021	hypothetical protein F775_04468 [Aegilops tauschii]
QTL_BM25_4A	TraesCS4A01G301600	GO:0008654	2-methyl-6-phytyl- -hydroquinone methyltransferase chloroplastic
QTL_BM25_4A	TraesCS4A01G301600	GO:0008757	2-methyl-6-phytyl- -hydroquinone methyltransferase chloroplastic
QTL_BM25_4A	TraesCS4A01G301600	GO:0009706	2-methyl-6-phytyl- -hydroquinone methyltransferase chloroplastic
QTL_BM25_4A	TraesCS4A01G301600	GO:0010189	2-methyl-6-phytyl- -hydroquinone methyltransferase chloroplastic
QTL_BM25_4A	TraesCS4A01G301600	GO:0016021	2-methyl-6-phytyl- -hydroquinone methyltransferase chloroplastic
QTL_BM25_4A	TraesCS4A01G301600	GO:0032259	2-methyl-6-phytyl- -hydroquinone methyltransferase chloroplastic
QTL_BM25_4A	TraesCS4A01G301600	GO:0043436	2-methyl-6-phytyl- -hydroquinone methyltransferase chloroplastic
QTL_BM25_4A	TraesCS4A01G301600	GO:1901135	2-methyl-6-phytyl- -hydroquinone methyltransferase chloroplastic
QTL_BM25_4A	TraesCS4A01G301700	-	-
QTL_BM25_4A	TraesCS4A01G301800	-	-
QTL_BM25_4A	TraesCS4A01G301900	GO:0000993	enth vhs family protein
QTL_BM25_4A	TraesCS4A01G301900	GO:0001666	enth vhs family protein
QTL_BM25_4A	TraesCS4A01G301900	GO:0003729	enth vhs family protein
QTL_BM25_4A	TraesCS4A01G301900	GO:0004674	enth vhs family protein
QTL_BM25_4A	TraesCS4A01G301900	GO:0004712	enth vhs family protein
QTL_BM25_4A	TraesCS4A01G301900	GO:0005524	enth vhs family protein
QTL_BM25_4A	TraesCS4A01G301900	GO:0005789	enth vhs family protein
QTL_BM25_4A	TraesCS4A01G301900	GO:0005849	enth vhs family protein
QTL_BM25_4A	TraesCS4A01G301900	GO:0006369	enth vhs family protein
QTL_BM25_4A	TraesCS4A01G301900	GO:0006378	enth vhs family protein
QTL_BM25_4A	TraesCS4A01G301900	GO:0006379	enth vhs family protein
QTL_BM25_4A	TraesCS4A01G301900	GO:0009686	enth vhs family protein
QTL_BM25_4A	TraesCS4A01G301900	GO:0009744	enth vhs family protein
QTL_BM25_4A	TraesCS4A01G301900	GO:0009750	enth vhs family protein
QTL_BM25_4A	TraesCS4A01G301900	GO:0010105	enth vhs family protein
QTL_BM25_4A	TraesCS4A01G301900	GO:0010182	enth vhs family protein
QTL_BM25_4A	TraesCS4A01G301900	GO:0046777	enth vhs family protein
QTL_BM25_4A	TraesCS4A01G301900	GO:0048510	enth vhs family protein
QTL_BM25_4A	TraesCS4A01G301900	GO:2000035	enth vhs family protein
QTL_BM25_4A	TraesCS4A01G301900	GO:2000069	enth vhs family protein
QTL_BM25_4A	TraesCS4A01G302000	GO:0001666	serine threonine-protein kinase ctr1
QTL_BM25_4A	TraesCS4A01G302000	GO:0004674	serine threonine-protein kinase ctr1
QTL_BM25_4A	TraesCS4A01G302000	GO:0004712	serine threonine-protein kinase ctr1
QTL_BM25_4A	TraesCS4A01G302000	GO:0005524	serine threonine-protein kinase ctr1
QTL_BM25_4A	TraesCS4A01G302000	GO:0005789	serine threonine-protein kinase ctr1
QTL_BM25_4A	TraesCS4A01G302000	GO:0009686	serine threonine-protein kinase ctr1
QTL_BM25_4A	TraesCS4A01G302000	GO:0009744	serine threonine-protein kinase ctr1
QTL_BM25_4A	TraesCS4A01G302000	GO:0009750	serine threonine-protein kinase ctr1
QTL_BM25_4A	TraesCS4A01G302000	GO:0010105	serine threonine-protein kinase ctr1
QTL_BM25_4A	TraesCS4A01G302000	GO:0010182	serine threonine-protein kinase ctr1
QTL_BM25_4A	TraesCS4A01G302000	GO:0046777	serine threonine-protein kinase ctr1
QTL_BM25_4A	TraesCS4A01G302000	GO:0048510	serine threonine-protein kinase ctr1
QTL_BM25_4A	TraesCS4A01G302000	GO:2000035	serine threonine-protein kinase ctr1
QTL_BM25_4A	TraesCS4A01G302000	GO:2000069	serine threonine-protein kinase ctr1
QTL_BM25_4A	TraesCS4A01G302100	-	-
QTL_BM25_4A	TraesCS4A01G302200	GO:0000160	histidine-containing phosphotransfer protein 2-like
QTL_BM25_4A	TraesCS4A01G302200	GO:0005634	histidine-containing phosphotransfer protein 2-like
QTL_BM25_4A	TraesCS4A01G302200	GO:0005829	histidine-containing phosphotransfer protein 2-like
QTL_BM25_4A	TraesCS4A01G302200	GO:0009927	histidine-containing phosphotransfer protein 2-like
QTL_BM25_4A	TraesCS4A01G302200	GO:0016310	histidine-containing phosphotransfer protein 2-like
QTL_BM25_4A	TraesCS4A01G302200	GO:0043424	histidine-containing phosphotransfer protein 2-like
QTL_BM25_4A	TraesCS4A01G302200	GO:0080038	histidine-containing phosphotransfer protein 2-like
QTL_BM25_4A	TraesCS4A01G302300	GO:0000160	histidine-containing phosphotransfer protein 2-like
QTL_BM25_4A	TraesCS4A01G302300	GO:0005634	histidine-containing phosphotransfer protein 2-like
QTL_BM25_4A	TraesCS4A01G302300	GO:0005829	histidine-containing phosphotransfer protein 2-like
QTL_BM25_4A	TraesCS4A01G302300	GO:0009927	histidine-containing phosphotransfer protein 2-like
QTL_BM25_4A	TraesCS4A01G302300	GO:0016310	histidine-containing phosphotransfer protein 2-like
QTL_BM25_4A	TraesCS4A01G302300	GO:0043424	histidine-containing phosphotransfer protein 2-like
QTL_BM25_4A	TraesCS4A01G302300	GO:0080038	histidine-containing phosphotransfer protein 2-like
QTL_BM25_4A	TraesCS4A01G302400	GO:0000160	histidine-containing phosphotransfer protein 2-like
QTL_BM25_4A	TraesCS4A01G302400	GO:0004871	histidine-containing phosphotransfer protein 2-like
QTL_BM25_4A	TraesCS4A01G302400	GO:0044424	histidine-containing phosphotransfer protein 2-like
QTL_BM25_4A	TraesCS4A01G302500	GO:0000160	histidine-containing phosphotransfer protein 2-like
QTL_BM25_4A	TraesCS4A01G302500	GO:0004871	histidine-containing phosphotransfer protein 2-like
QTL_BM25_4A	TraesCS4A01G302500	GO:0005634	histidine-containing phosphotransfer protein 2-like
QTL_BM25_4A	TraesCS4A01G302500	GO:0005829	histidine-containing phosphotransfer protein 2-like
QTL_BM25_4A	TraesCS4A01G302500	GO:0080038	histidine-containing phosphotransfer protein 2-like
QTL_BM25_4A	TraesCS4A01G302600	GO:0004871	histidine-containing phosphotransfer protein 2-like
QTL_BM25_4A	TraesCS4A01G302600	GO:0005634	histidine-containing phosphotransfer protein 2-like
QTL_BM25_4A	TraesCS4A01G302600	GO:0005829	histidine-containing phosphotransfer protein 2-like
QTL_BM25_4A	TraesCS4A01G302600	GO:0080038	histidine-containing phosphotransfer protein 2-like
QTL_BM25_4A	TraesCS4A01G302700	GO:0004871	histidine-containing phosphotransfer protein 2-like
QTL_BM25_4A	TraesCS4A01G302700	GO:0005634	histidine-containing phosphotransfer protein 2-like
QTL_BM25_4A	TraesCS4A01G302700	GO:0005829	histidine-containing phosphotransfer protein 2-like
QTL_BM25_4A	TraesCS4A01G302700	GO:0080038	histidine-containing phosphotransfer protein 2-like
QTL_BM25_4A	TraesCS4A01G302800	GO:0004871	histidine-containing phosphotransfer protein 2-like
QTL_BM25_4A	TraesCS4A01G302800	GO:0005634	histidine-containing phosphotransfer protein 2-like
QTL_BM25_4A	TraesCS4A01G302800	GO:0005829	histidine-containing phosphotransfer protein 2-like
QTL_BM25_4A	TraesCS4A01G302800	GO:0080038	histidine-containing phosphotransfer protein 2-like
QTL_BM25_4A	TraesCS4A01G302900	GO:0000160	histidine-containing phosphotransfer protein 2-like
QTL_BM25_4A	TraesCS4A01G302900	GO:0004871	histidine-containing phosphotransfer protein 2-like
QTL_BM25_4A	TraesCS4A01G302900	GO:0005634	histidine-containing phosphotransfer protein 2-like
QTL_BM25_4A	TraesCS4A01G302900	GO:0005829	histidine-containing phosphotransfer protein 2-like
QTL_BM25_4A	TraesCS4A01G302900	GO:0080038	histidine-containing phosphotransfer protein 2-like
QTL_BM25_4A	TraesCS4A01G303000	GO:0000160	histidine-containing phosphotransfer protein 2-like
QTL_BM25_4A	TraesCS4A01G303000	GO:0004871	histidine-containing phosphotransfer protein 2-like
QTL_BM25_4A	TraesCS4A01G303000	GO:0005622	histidine-containing phosphotransfer protein 2-like
QTL_BM25_4A	TraesCS4A01G303100	GO:0004871	histidine-containing phosphotransfer protein 2-like
QTL_BM25_4A	TraesCS4A01G303100	GO:0007165	histidine-containing phosphotransfer protein 2-like
QTL_BM25_4A	TraesCS4A01G303100	GO:0044424	histidine-containing phosphotransfer protein 2-like
QTL_BM25_4A	TraesCS4A01G303200	GO:0000160	histidine-containing phosphotransfer protein 2-like
QTL_BM25_4A	TraesCS4A01G303200	GO:0004871	histidine-containing phosphotransfer protein 2-like
QTL_BM25_4A	TraesCS4A01G303200	GO:0005634	histidine-containing phosphotransfer protein 2-like
QTL_BM25_4A	TraesCS4A01G303200	GO:0005829	histidine-containing phosphotransfer protein 2-like
QTL_BM25_4A	TraesCS4A01G303200	GO:0080038	histidine-containing phosphotransfer protein 2-like
QTL_BM25_4A	TraesCS4A01G303300	GO:0005623	monodehydroascorbate reductase
QTL_BM25_4A	TraesCS4A01G303300	GO:0015036	monodehydroascorbate reductase
QTL_BM25_4A	TraesCS4A01G303300	GO:0016656	monodehydroascorbate reductase
QTL_BM25_4A	TraesCS4A01G303300	GO:0022900	monodehydroascorbate reductase
QTL_BM25_4A	TraesCS4A01G303300	GO:0045454	monodehydroascorbate reductase
QTL_BM25_4A	TraesCS4A01G303300	GO:0050660	monodehydroascorbate reductase
QTL_BM25_4A	TraesCS4A01G303400	GO:0000096	flagellar radial spoke protein 5
QTL_BM25_4A	TraesCS4A01G303400	GO:0006546	flagellar radial spoke protein 5
QTL_BM25_4A	TraesCS4A01G303400	GO:0006636	flagellar radial spoke protein 5
QTL_BM25_4A	TraesCS4A01G303400	GO:0006733	flagellar radial spoke protein 5
QTL_BM25_4A	TraesCS4A01G303400	GO:0006766	flagellar radial spoke protein 5
QTL_BM25_4A	TraesCS4A01G303400	GO:0008652	flagellar radial spoke protein 5
QTL_BM25_4A	TraesCS4A01G303400	GO:0009072	flagellar radial spoke protein 5
QTL_BM25_4A	TraesCS4A01G303400	GO:0009106	flagellar radial spoke protein 5
QTL_BM25_4A	TraesCS4A01G303400	GO:0009108	flagellar radial spoke protein 5
QTL_BM25_4A	TraesCS4A01G303400	GO:0009117	flagellar radial spoke protein 5
QTL_BM25_4A	TraesCS4A01G303400	GO:0009505	flagellar radial spoke protein 5
QTL_BM25_4A	TraesCS4A01G303400	GO:0009902	flagellar radial spoke protein 5
QTL_BM25_4A	TraesCS4A01G303400	GO:0009941	flagellar radial spoke protein 5
QTL_BM25_4A	TraesCS4A01G303400	GO:0010027	flagellar radial spoke protein 5
QTL_BM25_4A	TraesCS4A01G303400	GO:0015995	flagellar radial spoke protein 5
QTL_BM25_4A	TraesCS4A01G303400	GO:0016117	flagellar radial spoke protein 5
QTL_BM25_4A	TraesCS4A01G303400	GO:0019288	flagellar radial spoke protein 5
QTL_BM25_4A	TraesCS4A01G303400	GO:0019761	flagellar radial spoke protein 5
QTL_BM25_4A	TraesCS4A01G303400	GO:0034660	flagellar radial spoke protein 5
QTL_BM25_4A	TraesCS4A01G303400	GO:0042793	flagellar radial spoke protein 5
QTL_BM25_4A	TraesCS4A01G303500	GO:0000160	histidine-containing phosphotransfer protein 2
QTL_BM25_4A	TraesCS4A01G303500	GO:0005634	histidine-containing phosphotransfer protein 2
QTL_BM25_4A	TraesCS4A01G303500	GO:0005829	histidine-containing phosphotransfer protein 2
QTL_BM25_4A	TraesCS4A01G303500	GO:0009927	histidine-containing phosphotransfer protein 2
QTL_BM25_4A	TraesCS4A01G303500	GO:0016310	histidine-containing phosphotransfer protein 2
QTL_BM25_4A	TraesCS4A01G303500	GO:0043424	histidine-containing phosphotransfer protein 2
QTL_BM25_4A	TraesCS4A01G303500	GO:0080038	histidine-containing phosphotransfer protein 2
QTL_BM25_4A	TraesCS4A01G303600	GO:0016788	gdsl esterase lipase exl3
QTL_BM25_4A	TraesCS4A01G303700	GO:0000027	ribosomal protein l23
QTL_BM25_4A	TraesCS4A01G303700	GO:0003735	ribosomal protein l23
QTL_BM25_4A	TraesCS4A01G303700	GO:0004362	ribosomal protein l23
QTL_BM25_4A	TraesCS4A01G303700	GO:0005794	ribosomal protein l23
QTL_BM25_4A	TraesCS4A01G303700	GO:0005985	ribosomal protein l23
QTL_BM25_4A	TraesCS4A01G303700	GO:0006412	ribosomal protein l23
QTL_BM25_4A	TraesCS4A01G303700	GO:0006749	ribosomal protein l23
QTL_BM25_4A	TraesCS4A01G303700	GO:0009507	ribosomal protein l23
QTL_BM25_4A	TraesCS4A01G303700	GO:0016157	ribosomal protein l23
QTL_BM25_4A	TraesCS4A01G303700	GO:0019843	ribosomal protein l23
QTL_BM25_4A	TraesCS4A01G303700	GO:0022625	ribosomal protein l23
QTL_BM25_4A	TraesCS4A01G303700	GO:0045454	ribosomal protein l23
QTL_BM25_4A	TraesCS4A01G303700	GO:0046524	ribosomal protein l23
QTL_BM25_4A	TraesCS4A01G303700	GO:0050660	ribosomal protein l23
QTL_BM25_4A	TraesCS4A01G303700	GO:0050661	ribosomal protein l23
QTL_BM25_4A	TraesCS4A01G303700	GO:0055114	ribosomal protein l23
QTL_BM25_4A	TraesCS4A01G303700	GO:0098869	ribosomal protein l23
QTL_BM25_4A	TraesCS4A01G303800	GO:0005739	protein 137
QTL_BM25_4A	TraesCS4A01G303800	GO:0009507	protein 137
QTL_BM25_4A	TraesCS4A01G303800	GO:0009772	protein 137
QTL_BM25_4A	TraesCS4A01G303800	GO:0016021	protein 137
QTL_BM25_4A	TraesCS4A01G303800	GO:0045156	protein 137
QTL_BM25_4A	TraesCS4A01G303900	GO:0005739	3-ketoacyl- synthase 5
QTL_BM25_4A	TraesCS4A01G303900	GO:0006633	3-ketoacyl- synthase 5
QTL_BM25_4A	TraesCS4A01G303900	GO:0016021	3-ketoacyl- synthase 5
QTL_BM25_4A	TraesCS4A01G303900	GO:0016747	3-ketoacyl- synthase 5
QTL_BM25_4A	TraesCS4A01G304000	GO:0016747	protein eceriferum 26-like
QTL_BM25_4A	TraesCS4A01G304100	GO:0000160	histidine-containing phosphotransfer protein 2-like
QTL_BM25_4A	TraesCS4A01G304100	GO:0005634	histidine-containing phosphotransfer protein 2-like
QTL_BM25_4A	TraesCS4A01G304100	GO:0005829	histidine-containing phosphotransfer protein 2-like
QTL_BM25_4A	TraesCS4A01G304100	GO:0009927	histidine-containing phosphotransfer protein 2-like
QTL_BM25_4A	TraesCS4A01G304100	GO:0016310	histidine-containing phosphotransfer protein 2-like
QTL_BM25_4A	TraesCS4A01G304100	GO:0043424	histidine-containing phosphotransfer protein 2-like
QTL_BM25_4A	TraesCS4A01G304100	GO:0080038	histidine-containing phosphotransfer protein 2-like
QTL_BM25_4A	TraesCS4A01G304200	GO:0000160	histidine-containing phosphotransfer protein 2-like
QTL_BM25_4A	TraesCS4A01G304200	GO:0005634	histidine-containing phosphotransfer protein 2-like
QTL_BM25_4A	TraesCS4A01G304200	GO:0005829	histidine-containing phosphotransfer protein 2-like
QTL_BM25_4A	TraesCS4A01G304200	GO:0009927	histidine-containing phosphotransfer protein 2-like
QTL_BM25_4A	TraesCS4A01G304200	GO:0016310	histidine-containing phosphotransfer protein 2-like
QTL_BM25_4A	TraesCS4A01G304200	GO:0043424	histidine-containing phosphotransfer protein 2-like
QTL_BM25_4A	TraesCS4A01G304200	GO:0080038	histidine-containing phosphotransfer protein 2-like
QTL_BM25_4A	TraesCS4A01G304300	GO:0016021	gdsl esterase lipase at5g03610-like
QTL_BM25_4A	TraesCS4A01G304300	GO:0016788	gdsl esterase lipase at5g03610-like
QTL_BM25_4A	TraesCS4A01G304400	GO:0010345	fatty acyl coa reductase
QTL_BM25_4A	TraesCS4A01G304400	GO:0016021	fatty acyl coa reductase
QTL_BM25_4A	TraesCS4A01G304400	GO:0035336	fatty acyl coa reductase
QTL_BM25_4A	TraesCS4A01G304400	GO:0043231	fatty acyl coa reductase
QTL_BM25_4A	TraesCS4A01G304400	GO:0055114	fatty acyl coa reductase
QTL_BM25_4A	TraesCS4A01G304400	GO:0080019	fatty acyl coa reductase
QTL_BM25_4A	TraesCS4A01G304500	GO:0005515	protein hira isoform x1
QTL_BM25_4A	TraesCS4A01G304500	GO:0005634	protein hira isoform x1
QTL_BM25_4A	TraesCS4A01G304500	GO:0006355	protein hira isoform x1
QTL_BM25_4A	TraesCS4A01G304600	GO:0016021	gdsl esterase lipase at5g03610-like
QTL_BM25_4A	TraesCS4A01G304600	GO:0016788	gdsl esterase lipase at5g03610-like
QTL_BM25_4A	TraesCS4A01G304700	GO:0016021	gdsl esterase lipase
QTL_BM25_4A	TraesCS4A01G304700	GO:0016788	gdsl esterase lipase
QTL_BM25_4A	TraesCS4A01G304800	GO:0016021	hypothetical protein F775_17383 [Aegilops tauschii]
QTL_BM25_4A	TraesCS4A01G304900	GO:0005488	skin secretory protein xp2-like
QTL_BM25_4A	TraesCS4A01G304900	GO:0009536	skin secretory protein xp2-like
QTL_BM25_4A	TraesCS4A01G305000	-	-
QTL_BM25_4A	TraesCS4A01G305100	GO:0016020	uncharacterized protein loc107281773
QTL_BM25_4A	TraesCS4A01G305100	GO:0016740	uncharacterized protein loc107281773
QTL_BM25_4A	TraesCS4A01G305200	GO:0016021	uncharacterized protein loc107281773
QTL_BM25_4A	TraesCS4A01G305200	GO:0016740	uncharacterized protein loc107281773
QTL_BM25_4A	TraesCS4A01G305300	GO:0000470	60s ribosomal protein l10a
QTL_BM25_4A	TraesCS4A01G305300	GO:0003723	60s ribosomal protein l10a
QTL_BM25_4A	TraesCS4A01G305300	GO:0003735	60s ribosomal protein l10a
QTL_BM25_4A	TraesCS4A01G305300	GO:0006412	60s ribosomal protein l10a
QTL_BM25_4A	TraesCS4A01G305300	GO:0022625	60s ribosomal protein l10a
QTL_BM25_4A	TraesCS4A01G305400	GO:0003723	single-stranded nucleic acid binding r3h protein
QTL_BM25_4A	TraesCS4A01G305400	GO:0005840	single-stranded nucleic acid binding r3h protein
QTL_BM25_4A	TraesCS4A01G305500	GO:0016021	lrr receptor-like serine threonine-protein kinase gso2
QTL_BM25_4A	TraesCS4A01G305500	GO:0016301	lrr receptor-like serine threonine-protein kinase gso2
QTL_BM25_4A	TraesCS4A01G305500	GO:0016310	lrr receptor-like serine threonine-protein kinase gso2
QTL_BM25_4A	TraesCS4A01G305500	GO:0034470	lrr receptor-like serine threonine-protein kinase gso2
QTL_BM25_4A	TraesCS4A01G305600	GO:0016021	lrr receptor-like serine threonine-protein kinase gso2
QTL_BM25_4A	TraesCS4A01G305600	GO:0016301	lrr receptor-like serine threonine-protein kinase gso2
QTL_BM25_4A	TraesCS4A01G305600	GO:0016310	lrr receptor-like serine threonine-protein kinase gso2
QTL_BM25_4A	TraesCS4A01G305700	GO:0004672	probable leucine-rich repeat receptor-like protein kinase at1g35710
QTL_BM25_4A	TraesCS4A01G305700	GO:0005524	probable leucine-rich repeat receptor-like protein kinase at1g35710
QTL_BM25_4A	TraesCS4A01G305700	GO:0006468	probable leucine-rich repeat receptor-like protein kinase at1g35710
QTL_BM25_4A	TraesCS4A01G305700	GO:0016021	probable leucine-rich repeat receptor-like protein kinase at1g35710
QTL_BM25_4A	TraesCS4A01G305800	GO:0004672	lrr receptor-like serine threonine-protein kinase
QTL_BM25_4A	TraesCS4A01G305800	GO:0005524	lrr receptor-like serine threonine-protein kinase
QTL_BM25_4A	TraesCS4A01G305800	GO:0006468	lrr receptor-like serine threonine-protein kinase
QTL_BM25_4A	TraesCS4A01G305800	GO:0016021	lrr receptor-like serine threonine-protein kinase
QTL_BM25_4A	TraesCS4A01G305800	GO:0044699	lrr receptor-like serine threonine-protein kinase
QTL_BM25_4A	TraesCS4A01G305800	GO:0051707	lrr receptor-like serine threonine-protein kinase
QTL_BM25_4A	TraesCS4A01G305900	GO:0016021	lrr receptor-like serine threonine-protein kinase gso2
QTL_BM25_4A	TraesCS4A01G305900	GO:0016301	lrr receptor-like serine threonine-protein kinase gso2
QTL_BM25_4A	TraesCS4A01G305900	GO:0016310	lrr receptor-like serine threonine-protein kinase gso2
QTL_BM25_4A	TraesCS4A01G306000	GO:0016021	lrr receptor-like serine threonine-protein kinase gso2
QTL_BM25_4A	TraesCS4A01G306000	GO:0016301	lrr receptor-like serine threonine-protein kinase gso2
QTL_BM25_4A	TraesCS4A01G306000	GO:0016310	lrr receptor-like serine threonine-protein kinase gso2
QTL_BM25_4A	TraesCS4A01G306000	GO:0034470	lrr receptor-like serine threonine-protein kinase gso2
QTL_BM25_4A	TraesCS4A01G306100	GO:0016021	lrr receptor-like serine threonine-protein kinase gso1
QTL_BM25_4A	TraesCS4A01G306100	GO:0016301	lrr receptor-like serine threonine-protein kinase gso1
QTL_BM25_4A	TraesCS4A01G306100	GO:0016310	lrr receptor-like serine threonine-protein kinase gso1
QTL_BM25_4A	TraesCS4A01G306200	GO:0004672	leucine-rich repeat receptor-like protein kinase at2g19210
QTL_BM25_4A	TraesCS4A01G306200	GO:0016020	leucine-rich repeat receptor-like protein kinase at2g19210
QTL_BM25_4A	TraesCS4A01G306200	GO:0016310	leucine-rich repeat receptor-like protein kinase at2g19210
QTL_BM25_4A	TraesCS4A01G306300	GO:0005739	uncharacterized protein loc101760212
QTL_BM25_4A	TraesCS4A01G306300	GO:0016021	uncharacterized protein loc101760212
QTL_BM25_4A	TraesCS4A01G306400	GO:0003676	dna polymerase epsilon subunit 3
QTL_BM25_4A	TraesCS4A01G306400	GO:0003700	dna polymerase epsilon subunit 3
QTL_BM25_4A	TraesCS4A01G306400	GO:0005634	dna polymerase epsilon subunit 3
QTL_BM25_4A	TraesCS4A01G306400	GO:0006355	dna polymerase epsilon subunit 3
QTL_BM25_4A	TraesCS4A01G306400	GO:0046982	dna polymerase epsilon subunit 3
QTL_BM25_4A	TraesCS4A01G306500	GO:0003735	ubiquitin-60s ribosomal protein l40
QTL_BM25_4A	TraesCS4A01G306500	GO:0005634	ubiquitin-60s ribosomal protein l40
QTL_BM25_4A	TraesCS4A01G306500	GO:0005840	ubiquitin-60s ribosomal protein l40
QTL_BM25_4A	TraesCS4A01G306500	GO:0006412	ubiquitin-60s ribosomal protein l40
QTL_BM25_4A	TraesCS4A01G306600	GO:0005576	germin-like protein 9-3
QTL_BM25_4A	TraesCS4A01G306600	GO:0005618	germin-like protein 9-3
QTL_BM25_4A	TraesCS4A01G306600	GO:0030145	germin-like protein 9-3
QTL_BM25_4A	TraesCS4A01G306600	GO:0033609	germin-like protein 9-3
QTL_BM25_4A	TraesCS4A01G306600	GO:0045735	germin-like protein 9-3
QTL_BM25_4A	TraesCS4A01G306600	GO:0046564	germin-like protein 9-3
QTL_BM25_4A	TraesCS4A01G306700	GO:0005576	germin-like protein 9-3
QTL_BM25_4A	TraesCS4A01G306700	GO:0005618	germin-like protein 9-3
QTL_BM25_4A	TraesCS4A01G306700	GO:0030145	germin-like protein 9-3
QTL_BM25_4A	TraesCS4A01G306700	GO:0033609	germin-like protein 9-3
QTL_BM25_4A	TraesCS4A01G306700	GO:0045735	germin-like protein 9-3
QTL_BM25_4A	TraesCS4A01G306700	GO:0046564	germin-like protein 9-3
QTL_BM25_4A	TraesCS4A01G306800	GO:0005618	germin-like protein 9-3
QTL_BM25_4A	TraesCS4A01G306800	GO:0030145	germin-like protein 9-3
QTL_BM25_4A	TraesCS4A01G306800	GO:0033609	germin-like protein 9-3
QTL_BM25_4A	TraesCS4A01G306800	GO:0045735	germin-like protein 9-3
QTL_BM25_4A	TraesCS4A01G306800	GO:0046564	germin-like protein 9-3
QTL_BM25_4A	TraesCS4A01G306800	GO:0048046	germin-like protein 9-3
QTL_BM25_4A	TraesCS4A01G306900	GO:0005618	germin-like protein 9-3
QTL_BM25_4A	TraesCS4A01G306900	GO:0030145	germin-like protein 9-3
QTL_BM25_4A	TraesCS4A01G306900	GO:0033609	germin-like protein 9-3
QTL_BM25_4A	TraesCS4A01G306900	GO:0045735	germin-like protein 9-3
QTL_BM25_4A	TraesCS4A01G306900	GO:0046564	germin-like protein 9-3
QTL_BM25_4A	TraesCS4A01G306900	GO:0048046	germin-like protein 9-3
QTL_BM25_4A	TraesCS4A01G307000	GO:0005618	germin-like protein 9-3
QTL_BM25_4A	TraesCS4A01G307000	GO:0030145	germin-like protein 9-3
QTL_BM25_4A	TraesCS4A01G307000	GO:0033609	germin-like protein 9-3
QTL_BM25_4A	TraesCS4A01G307000	GO:0045735	germin-like protein 9-3
QTL_BM25_4A	TraesCS4A01G307000	GO:0046564	germin-like protein 9-3
QTL_BM25_4A	TraesCS4A01G307000	GO:0048046	germin-like protein 9-3
QTL_BM25_4A	TraesCS4A01G307100	GO:0005840	40s ribosomal protein s25-1
QTL_BM25_4A	TraesCS4A01G307200	GO:0000271	uncharacterized protein loc109774342
QTL_BM25_4A	TraesCS4A01G307200	GO:0005794	uncharacterized protein loc109774342
QTL_BM25_4A	TraesCS4A01G307200	GO:0016757	uncharacterized protein loc109774342
QTL_BM25_4A	TraesCS4A01G307300	GO:0016021	uncharacterized protein mitochondrial
QTL_BM25_4A	TraesCS4A01G307400	GO:0030246	protein gos9-like
QTL_BM25_4A	TraesCS4A01G307500	GO:0004672	lrr receptor-like serine threonine-protein kinase
QTL_BM25_4A	TraesCS4A01G307500	GO:0005524	lrr receptor-like serine threonine-protein kinase
QTL_BM25_4A	TraesCS4A01G307500	GO:0006468	lrr receptor-like serine threonine-protein kinase
QTL_BM25_4A	TraesCS4A01G307500	GO:0016021	lrr receptor-like serine threonine-protein kinase
QTL_BM25_4A	TraesCS4A01G307500	GO:0044699	lrr receptor-like serine threonine-protein kinase
QTL_BM25_4A	TraesCS4A01G307500	GO:0051707	lrr receptor-like serine threonine-protein kinase
QTL_BM25_4A	TraesCS4A01G307600	GO:0004497	cytochrome p450 86b1
QTL_BM25_4A	TraesCS4A01G307600	GO:0005506	cytochrome p450 86b1
QTL_BM25_4A	TraesCS4A01G307600	GO:0016020	cytochrome p450 86b1
QTL_BM25_4A	TraesCS4A01G307600	GO:0016705	cytochrome p450 86b1
QTL_BM25_4A	TraesCS4A01G307600	GO:0020037	cytochrome p450 86b1
QTL_BM25_4A	TraesCS4A01G307600	GO:0055114	cytochrome p450 86b1
QTL_BM25_4A	TraesCS4A01G307700	GO:0004497	cytochrome p450 86b1
QTL_BM25_4A	TraesCS4A01G307700	GO:0005506	cytochrome p450 86b1
QTL_BM25_4A	TraesCS4A01G307700	GO:0016021	cytochrome p450 86b1
QTL_BM25_4A	TraesCS4A01G307700	GO:0016705	cytochrome p450 86b1
QTL_BM25_4A	TraesCS4A01G307700	GO:0020037	cytochrome p450 86b1
QTL_BM25_4A	TraesCS4A01G307700	GO:0055114	cytochrome p450 86b1
QTL_BM25_4A	TraesCS4A01G307800	GO:0008152	sugar phosphatase -like
QTL_BM25_4A	TraesCS4A01G307800	GO:0009536	sugar phosphatase -like
QTL_BM25_4A	TraesCS4A01G307800	GO:0016787	sugar phosphatase -like
QTL_BM25_4A	TraesCS4A01G307900	GO:0000272	beta-amylase chloroplastic
QTL_BM25_4A	TraesCS4A01G307900	GO:0009536	beta-amylase chloroplastic
QTL_BM25_4A	TraesCS4A01G307900	GO:0016161	beta-amylase chloroplastic
QTL_BM25_4A	TraesCS4A01G308000	-	-
QTL_BM25_4A	TraesCS4A01G308100	GO:0005739	queuine trna-ribosyltransferase catalytic subunit 1 isoform x2
QTL_BM25_4A	TraesCS4A01G308100	GO:0008033	queuine trna-ribosyltransferase catalytic subunit 1 isoform x2
QTL_BM25_4A	TraesCS4A01G308100	GO:0008479	queuine trna-ribosyltransferase catalytic subunit 1 isoform x2
QTL_BM25_4A	TraesCS4A01G308100	GO:0008616	queuine trna-ribosyltransferase catalytic subunit 1 isoform x2
QTL_BM25_4A	TraesCS4A01G308100	GO:0016020	queuine trna-ribosyltransferase catalytic subunit 1 isoform x2
QTL_BMmyc25_1D|QTL_STI_BM_1D	TraesCS1D01G024200	GO:0004565	beta-galactosidase 1
QTL_BMmyc25_1D|QTL_STI_BM_1D	TraesCS1D01G024200	GO:0005618	beta-galactosidase 1
QTL_BMmyc25_1D|QTL_STI_BM_1D	TraesCS1D01G024200	GO:0005773	beta-galactosidase 1
QTL_BMmyc25_1D|QTL_STI_BM_1D	TraesCS1D01G024200	GO:0005975	beta-galactosidase 1
QTL_BMmyc25_1D|QTL_STI_BM_1D	TraesCS1D01G024200	GO:0030246	beta-galactosidase 1
QTL_BMmyc25_1D|QTL_STI_BM_1D	TraesCS1D01G024200	GO:0048046	beta-galactosidase 1
QTL_BMmyc25_1D|QTL_STI_BM_1D	TraesCS1D01G024300	GO:0016020	uncharacterized protein loc109741984
QTL_BMmyc25_1D|QTL_STI_BM_1D	TraesCS1D01G024400	GO:0005524	abc transporter d family member 1
QTL_BMmyc25_1D|QTL_STI_BM_1D	TraesCS1D01G024400	GO:0005739	abc transporter d family member 1
QTL_BMmyc25_1D|QTL_STI_BM_1D	TraesCS1D01G024400	GO:0016021	abc transporter d family member 1
QTL_BMmyc25_1D|QTL_STI_BM_1D	TraesCS1D01G024400	GO:0042626	abc transporter d family member 1
QTL_BMmyc25_1D|QTL_STI_BM_1D	TraesCS1D01G024400	GO:0055085	abc transporter d family member 1
QTL_BMmyc25_1D|QTL_STI_BM_1D	TraesCS1D01G024500	GO:0016301	probable lrr receptor-like serine threonine-protein kinase at3g47570
QTL_BMmyc25_1D|QTL_STI_BM_1D	TraesCS1D01G024600	GO:0000394	transcription initiation factor iia subunit 2
QTL_BMmyc25_1D|QTL_STI_BM_1D	TraesCS1D01G024600	GO:0003743	transcription initiation factor iia subunit 2
QTL_BMmyc25_1D|QTL_STI_BM_1D	TraesCS1D01G024600	GO:0005672	transcription initiation factor iia subunit 2
QTL_BMmyc25_1D|QTL_STI_BM_1D	TraesCS1D01G024600	GO:0006355	transcription initiation factor iia subunit 2
QTL_BMmyc25_1D|QTL_STI_BM_1D	TraesCS1D01G024600	GO:0006367	transcription initiation factor iia subunit 2
QTL_BMmyc25_1D|QTL_STI_BM_1D	TraesCS1D01G024600	GO:0006413	transcription initiation factor iia subunit 2
QTL_BMmyc25_1D|QTL_STI_BM_1D	TraesCS1D01G024600	GO:0006952	transcription initiation factor iia subunit 2
QTL_BMmyc25_1D|QTL_STI_BM_1D	TraesCS1D01G024700	-	-
QTL_BMmyc25_1D|QTL_STI_BM_1D	TraesCS1D01G024800	GO:0003723	pseudouridylate synthase transporter
QTL_BMmyc25_1D|QTL_STI_BM_1D	TraesCS1D01G024800	GO:0005739	pseudouridylate synthase transporter
QTL_BMmyc25_1D|QTL_STI_BM_1D	TraesCS1D01G024800	GO:0006400	pseudouridylate synthase transporter
QTL_BMmyc25_1D|QTL_STI_BM_1D	TraesCS1D01G024800	GO:0009982	pseudouridylate synthase transporter
QTL_BMmyc25_1D|QTL_STI_BM_1D	TraesCS1D01G024800	GO:0019288	pseudouridylate synthase transporter
QTL_BMmyc25_1D|QTL_STI_BM_1D	TraesCS1D01G024800	GO:1990481	pseudouridylate synthase transporter
QTL_BMmyc25_1D|QTL_STI_BM_1D	TraesCS1D01G024900	GO:0004867	proteinase inhibitor potato inhibitor i
QTL_BMmyc25_1D|QTL_STI_BM_1D	TraesCS1D01G024900	GO:0008233	proteinase inhibitor potato inhibitor i
QTL_BMmyc25_1D|QTL_STI_BM_1D	TraesCS1D01G024900	GO:0009611	proteinase inhibitor potato inhibitor i
QTL_BMmyc25_1D|QTL_STI_BM_1D	TraesCS1D01G024900	GO:0010951	proteinase inhibitor potato inhibitor i
QTL_BMmyc25_1D|QTL_STI_BM_1D	TraesCS1D01G025000	-	-
QTL_BMmyc25_1D|QTL_STI_BM_1D	TraesCS1D01G025100	GO:0003735	39s ribosomal protein mitochondrial-like
QTL_BMmyc25_1D|QTL_STI_BM_1D	TraesCS1D01G025100	GO:0005762	39s ribosomal protein mitochondrial-like
QTL_BMmyc25_1D|QTL_STI_BM_1D	TraesCS1D01G025100	GO:0006412	39s ribosomal protein mitochondrial-like
QTL_BMmyc25_1D|QTL_STI_BM_1D	TraesCS1D01G025200	GO:0043531	disease resistance rpp13-like protein 3
QTL_BMmyc25_1D|QTL_STI_BM_1D	TraesCS1D01G025300	GO:0004497	cytochrome p450 71a1-like
QTL_BMmyc25_1D|QTL_STI_BM_1D	TraesCS1D01G025300	GO:0005506	cytochrome p450 71a1-like
QTL_BMmyc25_1D|QTL_STI_BM_1D	TraesCS1D01G025300	GO:0016705	cytochrome p450 71a1-like
QTL_BMmyc25_1D|QTL_STI_BM_1D	TraesCS1D01G025300	GO:0020037	cytochrome p450 71a1-like
QTL_BMmyc25_1D|QTL_STI_BM_1D	TraesCS1D01G025300	GO:0055114	cytochrome p450 71a1-like
QTL_BMmyc25_1D|QTL_STI_BM_1D	TraesCS1D01G025400	GO:0016021	uncharacterized protein loc8078053 isoform x3
QTL_BMmyc25_1D|QTL_STI_BM_1D	TraesCS1D01G025500	GO:0016020	protein accelerated cell death 6-like
QTL_BMmyc25_1D|QTL_STI_BM_1D	TraesCS1D01G025600	GO:0003723	dead-box atp-dependent rna helicase 41
QTL_BMmyc25_1D|QTL_STI_BM_1D	TraesCS1D01G025600	GO:0004004	dead-box atp-dependent rna helicase 41
QTL_BMmyc25_1D|QTL_STI_BM_1D	TraesCS1D01G025600	GO:0005524	dead-box atp-dependent rna helicase 41
QTL_BMmyc25_1D|QTL_STI_BM_1D	TraesCS1D01G025600	GO:0010501	dead-box atp-dependent rna helicase 41
QTL_BMmyc25_1D|QTL_STI_BM_1D	TraesCS1D01G025600	GO:0046872	dead-box atp-dependent rna helicase 41
QTL_BMmyc25_1D|QTL_STI_BM_1D	TraesCS1D01G025700	GO:0016021	protein accelerated cell death 6-like
QTL_BMmyc25_1D|QTL_STI_BM_1D	TraesCS1D01G025800	GO:0007165	protein accelerated cell death 6-like
QTL_BMmyc25_1D|QTL_STI_BM_1D	TraesCS1D01G025800	GO:0016021	protein accelerated cell death 6-like
QTL_BMmyc25_1D|QTL_STI_BM_1D	TraesCS1D01G025900	GO:0016021	protein accelerated cell death 6-like
QTL_BMmyc25_1D|QTL_STI_BM_1D	TraesCS1D01G026000	GO:0043531	disease resistance protein rpm1-like
QTL_BMmyc25_1D|QTL_STI_BM_1D	TraesCS1D01G026100	GO:0008270	zinc finger (c3hc4-type ring finger) family protein brct domain-containing protein
QTL_BMmyc25_1D|QTL_STI_BM_1D	TraesCS1D01G026100	GO:0048451	zinc finger (c3hc4-type ring finger) family protein brct domain-containing protein
QTL_BMmyc25_1D|QTL_STI_BM_1D	TraesCS1D01G026100	GO:0048453	zinc finger (c3hc4-type ring finger) family protein brct domain-containing protein
QTL_BMmyc25_1D|QTL_STI_BM_1D	TraesCS1D01G026200	GO:0004674	probable serine threonine-protein kinase wnk2
QTL_BMmyc25_1D|QTL_STI_BM_1D	TraesCS1D01G026200	GO:0005524	probable serine threonine-protein kinase wnk2
QTL_BMmyc25_1D|QTL_STI_BM_1D	TraesCS1D01G026200	GO:0005829	probable serine threonine-protein kinase wnk2
QTL_BMmyc25_1D|QTL_STI_BM_1D	TraesCS1D01G026200	GO:0006468	probable serine threonine-protein kinase wnk2
QTL_BMmyc25_1D|QTL_STI_BM_1D	TraesCS1D01G026200	GO:0035556	probable serine threonine-protein kinase wnk2
QTL_BMmyc25_1D|QTL_STI_BM_1D	TraesCS1D01G026300	GO:0016021	uncharacterized protein loc109742009
QTL_BMmyc25_1D|QTL_STI_BM_1D	TraesCS1D01G026400	GO:0000439	rna polymerase ii transcription factor b subunit 5
QTL_BMmyc25_1D|QTL_STI_BM_1D	TraesCS1D01G026400	GO:0006289	rna polymerase ii transcription factor b subunit 5
QTL_BMmyc25_1D|QTL_STI_BM_1D	TraesCS1D01G026400	GO:0006355	rna polymerase ii transcription factor b subunit 5
QTL_BMmyc25_1D|QTL_STI_BM_1D	TraesCS1D01G026400	GO:0016021	rna polymerase ii transcription factor b subunit 5
QTL_BMmyc25_1D|QTL_STI_BM_1D	TraesCS1D01G026500	GO:0004197	cysteine protease xcp1
QTL_BMmyc25_1D|QTL_STI_BM_1D	TraesCS1D01G026500	GO:0005215	cysteine protease xcp1
QTL_BMmyc25_1D|QTL_STI_BM_1D	TraesCS1D01G026500	GO:0005615	cysteine protease xcp1
QTL_BMmyc25_1D|QTL_STI_BM_1D	TraesCS1D01G026500	GO:0005764	cysteine protease xcp1
QTL_BMmyc25_1D|QTL_STI_BM_1D	TraesCS1D01G026500	GO:0006810	cysteine protease xcp1
QTL_BMmyc25_1D|QTL_STI_BM_1D	TraesCS1D01G026500	GO:0051603	cysteine protease xcp1
QTL_BMmyc25_1D|QTL_STI_BM_1D	TraesCS1D01G026600	-	-
QTL_BMmyc25_1D|QTL_STI_BM_1D	TraesCS1D01G026700	-	-
QTL_BMmyc25_1D|QTL_STI_BM_1D	TraesCS1D01G026800	GO:0003746	elongation factor 2
QTL_BMmyc25_1D|QTL_STI_BM_1D	TraesCS1D01G026800	GO:0003924	elongation factor 2
QTL_BMmyc25_1D|QTL_STI_BM_1D	TraesCS1D01G026800	GO:0005525	elongation factor 2
QTL_BMmyc25_1D|QTL_STI_BM_1D	TraesCS1D01G026800	GO:0005622	elongation factor 2
QTL_BMmyc25_1D|QTL_STI_BM_1D	TraesCS1D01G026800	GO:0006414	elongation factor 2
QTL_BMmyc25_1D|QTL_STI_BM_1D	TraesCS1D01G026900	-	-
QTL_BMmyc25_1D|QTL_STI_BM_1D	TraesCS1D01G027000	-	-
QTL_BMmyc25_1D|QTL_STI_BM_1D	TraesCS1D01G027100	-	-
QTL_BMmyc25_1D|QTL_STI_BM_1D	TraesCS1D01G027200	GO:0016747	benzyl alcohol o-benzoyltransferase-like
QTL_BMmyc25_1D|QTL_STI_BM_1D	TraesCS1D01G027300	GO:0004867	mpi
QTL_BMmyc25_1D|QTL_STI_BM_1D	TraesCS1D01G027300	GO:0009611	mpi
QTL_BMmyc25_1D|QTL_STI_BM_1D	TraesCS1D01G027300	GO:0010951	mpi
QTL_BMmyc25_1D|QTL_STI_BM_1D	TraesCS1D01G027400	GO:0004867	mpi
QTL_BMmyc25_1D|QTL_STI_BM_1D	TraesCS1D01G027400	GO:0009611	mpi
QTL_BMmyc25_1D|QTL_STI_BM_1D	TraesCS1D01G027400	GO:0010951	mpi
QTL_BMmyc25_1D|QTL_STI_BM_1D	TraesCS1D01G027500	GO:0004867	maize proteinase inhibitor
QTL_BMmyc25_1D|QTL_STI_BM_1D	TraesCS1D01G027500	GO:0008233	maize proteinase inhibitor
QTL_BMmyc25_1D|QTL_STI_BM_1D	TraesCS1D01G027500	GO:0009611	maize proteinase inhibitor
QTL_BMmyc25_1D|QTL_STI_BM_1D	TraesCS1D01G027500	GO:0010951	maize proteinase inhibitor
QTL_BMmyc25_1D|QTL_STI_BM_1D	TraesCS1D01G027600	GO:0016021	uncharacterized protein loc109781001
QTL_BMmyc25_1D|QTL_STI_BM_1D	TraesCS1D01G027700	GO:0004867	maize proteinase inhibitor
QTL_BMmyc25_1D|QTL_STI_BM_1D	TraesCS1D01G027700	GO:0008233	maize proteinase inhibitor
QTL_BMmyc25_1D|QTL_STI_BM_1D	TraesCS1D01G027700	GO:0009611	maize proteinase inhibitor
QTL_BMmyc25_1D|QTL_STI_BM_1D	TraesCS1D01G027700	GO:0010951	maize proteinase inhibitor
QTL_BMmyc25_1D|QTL_STI_BM_1D	TraesCS1D01G027800	GO:0004867	chymotrypsin inhibitor-2
QTL_BMmyc25_1D|QTL_STI_BM_1D	TraesCS1D01G027800	GO:0005576	chymotrypsin inhibitor-2
QTL_BMmyc25_1D|QTL_STI_BM_1D	TraesCS1D01G027800	GO:0009611	chymotrypsin inhibitor-2
QTL_BMmyc25_1D|QTL_STI_BM_1D	TraesCS1D01G027800	GO:0010951	chymotrypsin inhibitor-2
QTL_BMmyc25_1D|QTL_STI_BM_1D	TraesCS1D01G027900	GO:0004867	subtilisin-chymotrypsin inhibitor ci-1b
QTL_BMmyc25_1D|QTL_STI_BM_1D	TraesCS1D01G027900	GO:0009611	subtilisin-chymotrypsin inhibitor ci-1b
QTL_BMmyc25_1D|QTL_STI_BM_1D	TraesCS1D01G027900	GO:0010951	subtilisin-chymotrypsin inhibitor ci-1b
QTL_BMmyc25_1D|QTL_STI_BM_1D	TraesCS1D01G028000	GO:0004867	maize proteinase inhibitor
QTL_BMmyc25_1D|QTL_STI_BM_1D	TraesCS1D01G028000	GO:0008233	maize proteinase inhibitor
QTL_BMmyc25_1D|QTL_STI_BM_1D	TraesCS1D01G028000	GO:0009611	maize proteinase inhibitor
QTL_BMmyc25_1D|QTL_STI_BM_1D	TraesCS1D01G028000	GO:0010951	maize proteinase inhibitor
QTL_BMmyc25_1D|QTL_STI_BM_1D	TraesCS1D01G028100	GO:0004867	chymotrypsin inhibitor-2
QTL_BMmyc25_1D|QTL_STI_BM_1D	TraesCS1D01G028100	GO:0005576	chymotrypsin inhibitor-2
QTL_BMmyc25_1D|QTL_STI_BM_1D	TraesCS1D01G028100	GO:0009611	chymotrypsin inhibitor-2
QTL_BMmyc25_1D|QTL_STI_BM_1D	TraesCS1D01G028100	GO:0010951	chymotrypsin inhibitor-2
QTL_BMmyc25_1D|QTL_STI_BM_1D	TraesCS1D01G028200	GO:0043531	disease resistance rpp13-like protein 3
QTL_BMmyc25_1D|QTL_STI_BM_1D	TraesCS1D01G028300	GO:0004867	maize proteinase inhibitor
QTL_BMmyc25_1D|QTL_STI_BM_1D	TraesCS1D01G028300	GO:0009611	maize proteinase inhibitor
QTL_BMmyc25_1D|QTL_STI_BM_1D	TraesCS1D01G028300	GO:0010951	maize proteinase inhibitor
QTL_BMmyc25_1D|QTL_STI_BM_1D	TraesCS1D01G028400	GO:0004867	maize proteinase inhibitor
QTL_BMmyc25_1D|QTL_STI_BM_1D	TraesCS1D01G028400	GO:0008233	maize proteinase inhibitor
QTL_BMmyc25_1D|QTL_STI_BM_1D	TraesCS1D01G028400	GO:0009611	maize proteinase inhibitor
QTL_BMmyc25_1D|QTL_STI_BM_1D	TraesCS1D01G028400	GO:0010951	maize proteinase inhibitor
QTL_BMmyc25_1D|QTL_STI_BM_1D	TraesCS1D01G028500	GO:0004867	chymotrypsin inhibitor-2
QTL_BMmyc25_1D|QTL_STI_BM_1D	TraesCS1D01G028500	GO:0005576	chymotrypsin inhibitor-2
QTL_BMmyc25_1D|QTL_STI_BM_1D	TraesCS1D01G028500	GO:0009611	chymotrypsin inhibitor-2
QTL_BMmyc25_1D|QTL_STI_BM_1D	TraesCS1D01G028500	GO:0010951	chymotrypsin inhibitor-2
QTL_BMmyc25_1D|QTL_STI_BM_1D	TraesCS1D01G028600	GO:0043531	disease resistance rpp13-like protein 3
QTL_BMmyc25_1D|QTL_STI_BM_1D	TraesCS1D01G028700	-	-
QTL_BMmyc25_1D|QTL_STI_BM_1D	TraesCS1D01G028800	GO:0043531	disease resistance protein rpp13
QTL_BMmyc25_1D|QTL_STI_BM_1D	TraesCS1D01G028900	GO:0000145	disease resistance rpp13-like protein 2 isoform x1
QTL_BMmyc25_1D|QTL_STI_BM_1D	TraesCS1D01G028900	GO:0006887	disease resistance rpp13-like protein 2 isoform x1
QTL_BMmyc25_1D|QTL_STI_BM_1D	TraesCS1D01G028900	GO:0043531	disease resistance rpp13-like protein 2 isoform x1
QTL_BMmyc25_1D|QTL_STI_BM_1D	TraesCS1D01G029000	GO:0000145	exocyst complex component exo70b1-like
QTL_BMmyc25_1D|QTL_STI_BM_1D	TraesCS1D01G029000	GO:0005739	exocyst complex component exo70b1-like
QTL_BMmyc25_1D|QTL_STI_BM_1D	TraesCS1D01G029000	GO:0006887	exocyst complex component exo70b1-like
QTL_BMmyc25_1D|QTL_STI_BM_1D	TraesCS1D01G029000	GO:0043531	exocyst complex component exo70b1-like
QTL_BMmyc25_1D|QTL_STI_BM_1D	TraesCS1D01G029100	GO:0043531	disease resistance rpp13-like protein 3
QTL_BMmyc25_1D|QTL_STI_BM_1D	TraesCS1D01G029200	GO:0043531	disease resistance rpp13-like protein 3
QTL_BMmyc25_1D|QTL_STI_BM_1D	TraesCS1D01G029300	GO:0004144	o-acyltransferase wsd1-like
QTL_BMmyc25_1D|QTL_STI_BM_1D	TraesCS1D01G029300	GO:0005886	o-acyltransferase wsd1-like
QTL_BMmyc25_1D|QTL_STI_BM_1D	TraesCS1D01G029300	GO:0016021	o-acyltransferase wsd1-like
QTL_BMmyc25_1D|QTL_STI_BM_1D	TraesCS1D01G029300	GO:0019432	o-acyltransferase wsd1-like
QTL_BMmyc25_1D|QTL_STI_BM_1D	TraesCS1D01G029300	GO:0047196	o-acyltransferase wsd1-like
QTL_BMmyc25_1D|QTL_STI_BM_1D	TraesCS1D01G029400	GO:0003723	pumilio homolog 3
QTL_BMmyc25_1D|QTL_STI_BM_1D	TraesCS1D01G029500	GO:0016021	calcium permeable stress-gated cation channel 1-like
QTL_BMmyc25_1D|QTL_STI_BM_1D	TraesCS1D01G029600	-	-
QTL_BMmyc25_1D|QTL_STI_BM_1D	TraesCS1D01G029700	GO:0016747	uncharacterized acetyltransferase at3g50280-like
QTL_BMmyc25_1D|QTL_STI_BM_1D	TraesCS1D01G029800	GO:0043531	hypothetical protein TRIUR3_06113 [Triticum urartu]
QTL_BMmyc25_1D|QTL_STI_BM_1D	TraesCS1D01G029900	GO:0043167	disease resistance protein rga1
QTL_BMmyc25_1D|QTL_STI_BM_1D	TraesCS1D01G029900	GO:0097159	disease resistance protein rga1
QTL_BMmyc25_1D|QTL_STI_BM_1D	TraesCS1D01G029900	GO:1901363	disease resistance protein rga1
QTL_BMmyc25_1D|QTL_STI_BM_1D	TraesCS1D01G030000	-	-
QTL_BMmyc25_1D|QTL_STI_BM_1D	TraesCS1D01G030100	-	-
QTL_BMmyc25_1D|QTL_STI_BM_1D	TraesCS1D01G030200	GO:0043531	disease resistance rpp13-like protein 3
QTL_BMmyc25_1D|QTL_STI_BM_1D	TraesCS1D01G030300	GO:0000209	e3 ubiquitin-protein ligase rduf1-like
QTL_BMmyc25_1D|QTL_STI_BM_1D	TraesCS1D01G030300	GO:0005739	e3 ubiquitin-protein ligase rduf1-like
QTL_BMmyc25_1D|QTL_STI_BM_1D	TraesCS1D01G030300	GO:0008270	e3 ubiquitin-protein ligase rduf1-like
QTL_BMmyc25_1D|QTL_STI_BM_1D	TraesCS1D01G030300	GO:0042787	e3 ubiquitin-protein ligase rduf1-like
QTL_BMmyc25_1D|QTL_STI_BM_1D	TraesCS1D01G030300	GO:0043161	e3 ubiquitin-protein ligase rduf1-like
QTL_BMmyc25_1D|QTL_STI_BM_1D	TraesCS1D01G030300	GO:0061630	e3 ubiquitin-protein ligase rduf1-like
QTL_BMmyc25_1D|QTL_STI_BM_1D	TraesCS1D01G030400	GO:0006855	transparent testa 12 protein
QTL_BMmyc25_1D|QTL_STI_BM_1D	TraesCS1D01G030400	GO:0015238	transparent testa 12 protein
QTL_BMmyc25_1D|QTL_STI_BM_1D	TraesCS1D01G030400	GO:0015297	transparent testa 12 protein
QTL_BMmyc25_1D|QTL_STI_BM_1D	TraesCS1D01G030400	GO:0016021	transparent testa 12 protein
QTL_BMmyc25_1D|QTL_STI_BM_1D	TraesCS1D01G030500	GO:0009535	uncharacterized protein loc109764668
QTL_BMmyc25_1D|QTL_STI_BM_1D	TraesCS1D01G030500	GO:0016021	uncharacterized protein loc109764668
QTL_BMmyc25_1D|QTL_STI_BM_1D	TraesCS1D01G030500	GO:0031072	uncharacterized protein loc109764668
QTL_BMmyc25_1D|QTL_STI_BM_1D	TraesCS1D01G030500	GO:0051082	uncharacterized protein loc109764668
QTL_BMmyc25_1D|QTL_STI_BM_1D	TraesCS1D01G030600	GO:0005507	uncharacterized protein at5g02240
QTL_BMmyc25_1D|QTL_STI_BM_1D	TraesCS1D01G030600	GO:0005982	uncharacterized protein at5g02240
QTL_BMmyc25_1D|QTL_STI_BM_1D	TraesCS1D01G030600	GO:0009409	uncharacterized protein at5g02240
QTL_BMmyc25_1D|QTL_STI_BM_1D	TraesCS1D01G030600	GO:0009579	uncharacterized protein at5g02240
QTL_BMmyc25_1D|QTL_STI_BM_1D	TraesCS1D01G030600	GO:0009664	uncharacterized protein at5g02240
QTL_BMmyc25_1D|QTL_STI_BM_1D	TraesCS1D01G030600	GO:0009697	uncharacterized protein at5g02240
QTL_BMmyc25_1D|QTL_STI_BM_1D	TraesCS1D01G030600	GO:0009814	uncharacterized protein at5g02240
QTL_BMmyc25_1D|QTL_STI_BM_1D	TraesCS1D01G030600	GO:0015995	uncharacterized protein at5g02240
QTL_BMmyc25_1D|QTL_STI_BM_1D	TraesCS1D01G030600	GO:0016853	uncharacterized protein at5g02240
QTL_BMmyc25_1D|QTL_STI_BM_1D	TraesCS1D01G030600	GO:0019288	uncharacterized protein at5g02240
QTL_BMmyc25_1D|QTL_STI_BM_1D	TraesCS1D01G030600	GO:0019684	uncharacterized protein at5g02240
QTL_BMmyc25_1D|QTL_STI_BM_1D	TraesCS1D01G030600	GO:0048046	uncharacterized protein at5g02240
QTL_BMmyc25_1D|QTL_STI_BM_1D	TraesCS1D01G030700	GO:0003700	scarecrow-like protein 9
QTL_BMmyc25_1D|QTL_STI_BM_1D	TraesCS1D01G030700	GO:0005634	scarecrow-like protein 9
QTL_BMmyc25_1D|QTL_STI_BM_1D	TraesCS1D01G030700	GO:0006355	scarecrow-like protein 9
QTL_BMmyc25_1D|QTL_STI_BM_1D	TraesCS1D01G030700	GO:0016788	scarecrow-like protein 9
QTL_BMmyc25_1D|QTL_STI_BM_1D	TraesCS1D01G030700	GO:0043565	scarecrow-like protein 9
QTL_BMmyc25_1D|QTL_STI_BM_1D	TraesCS1D01G030800	GO:0003700	scarecrow-like protein 9
QTL_BMmyc25_1D|QTL_STI_BM_1D	TraesCS1D01G030800	GO:0005634	scarecrow-like protein 9
QTL_BMmyc25_1D|QTL_STI_BM_1D	TraesCS1D01G030800	GO:0006355	scarecrow-like protein 9
QTL_BMmyc25_1D|QTL_STI_BM_1D	TraesCS1D01G030800	GO:0016788	scarecrow-like protein 9
QTL_BMmyc25_1D|QTL_STI_BM_1D	TraesCS1D01G030800	GO:0043565	scarecrow-like protein 9
QTL_BMmyc25_1D|QTL_STI_BM_1D	TraesCS1D01G030900	GO:0003700	scarecrow-like protein 9
QTL_BMmyc25_1D|QTL_STI_BM_1D	TraesCS1D01G030900	GO:0005634	scarecrow-like protein 9
QTL_BMmyc25_1D|QTL_STI_BM_1D	TraesCS1D01G030900	GO:0006355	scarecrow-like protein 9
QTL_BMmyc25_1D|QTL_STI_BM_1D	TraesCS1D01G030900	GO:0016788	scarecrow-like protein 9
QTL_BMmyc25_1D|QTL_STI_BM_1D	TraesCS1D01G030900	GO:0043565	scarecrow-like protein 9
QTL_BMmyc25_1D|QTL_STI_BM_1D	TraesCS1D01G031000	GO:0003700	scarecrow-like protein 9
QTL_BMmyc25_1D|QTL_STI_BM_1D	TraesCS1D01G031000	GO:0005634	scarecrow-like protein 9
QTL_BMmyc25_1D|QTL_STI_BM_1D	TraesCS1D01G031000	GO:0006355	scarecrow-like protein 9
QTL_BMmyc25_1D|QTL_STI_BM_1D	TraesCS1D01G031000	GO:0016788	scarecrow-like protein 9
QTL_BMmyc25_1D|QTL_STI_BM_1D	TraesCS1D01G031000	GO:0043565	scarecrow-like protein 9
QTL_BMmyc25_1D|QTL_STI_BM_1D	TraesCS1D01G031100	GO:0008168	jasmonate o-methyltransferase
QTL_BMmyc25_1D|QTL_STI_BM_1D	TraesCS1D01G031100	GO:0032259	jasmonate o-methyltransferase
QTL_BMmyc25_1D|QTL_STI_BM_1D	TraesCS1D01G031200	GO:0003700	scarecrow-like protein 9
QTL_BMmyc25_1D|QTL_STI_BM_1D	TraesCS1D01G031200	GO:0005634	scarecrow-like protein 9
QTL_BMmyc25_1D|QTL_STI_BM_1D	TraesCS1D01G031200	GO:0006355	scarecrow-like protein 9
QTL_BMmyc25_1D|QTL_STI_BM_1D	TraesCS1D01G031200	GO:0016788	scarecrow-like protein 9
QTL_BMmyc25_1D|QTL_STI_BM_1D	TraesCS1D01G031200	GO:0043565	scarecrow-like protein 9
QTL_BMmyc25_1D|QTL_STI_BM_1D	TraesCS1D01G031300	GO:0004674	lrr receptor-like serine threonine-protein kinase
QTL_BMmyc25_1D|QTL_STI_BM_1D	TraesCS1D01G031300	GO:0005524	lrr receptor-like serine threonine-protein kinase
QTL_BMmyc25_1D|QTL_STI_BM_1D	TraesCS1D01G031300	GO:0006468	lrr receptor-like serine threonine-protein kinase
QTL_BMmyc25_1D|QTL_STI_BM_1D	TraesCS1D01G031300	GO:0016021	lrr receptor-like serine threonine-protein kinase
QTL_BMmyc25_1D|QTL_STI_BM_1D	TraesCS1D01G031400	GO:0003723	dead-box atp-dependent rna helicase 17
QTL_BMmyc25_1D|QTL_STI_BM_1D	TraesCS1D01G031400	GO:0004004	dead-box atp-dependent rna helicase 17
QTL_BMmyc25_1D|QTL_STI_BM_1D	TraesCS1D01G031400	GO:0005524	dead-box atp-dependent rna helicase 17
QTL_BMmyc25_1D|QTL_STI_BM_1D	TraesCS1D01G031400	GO:0005622	dead-box atp-dependent rna helicase 17
QTL_BMmyc25_1D|QTL_STI_BM_1D	TraesCS1D01G031400	GO:0006312	dead-box atp-dependent rna helicase 17
QTL_BMmyc25_1D|QTL_STI_BM_1D	TraesCS1D01G031400	GO:0006406	dead-box atp-dependent rna helicase 17
QTL_BMmyc25_1D|QTL_STI_BM_1D	TraesCS1D01G031400	GO:0006626	dead-box atp-dependent rna helicase 17
QTL_BMmyc25_1D|QTL_STI_BM_1D	TraesCS1D01G031400	GO:0009560	dead-box atp-dependent rna helicase 17
QTL_BMmyc25_1D|QTL_STI_BM_1D	TraesCS1D01G031400	GO:0009640	dead-box atp-dependent rna helicase 17
QTL_BMmyc25_1D|QTL_STI_BM_1D	TraesCS1D01G031400	GO:0010388	dead-box atp-dependent rna helicase 17
QTL_BMmyc25_1D|QTL_STI_BM_1D	TraesCS1D01G031400	GO:0010501	dead-box atp-dependent rna helicase 17
QTL_BMmyc25_1D|QTL_STI_BM_1D	TraesCS1D01G031400	GO:0042991	dead-box atp-dependent rna helicase 17
QTL_BMmyc25_1D|QTL_STI_BM_1D	TraesCS1D01G031400	GO:0051604	dead-box atp-dependent rna helicase 17
QTL_BMmyc25_1D|QTL_STI_BM_1D	TraesCS1D01G031500	GO:0005739	uncharacterized protein c20orf24 homolog
QTL_BMmyc25_1D|QTL_STI_BM_1D	TraesCS1D01G031500	GO:0016021	uncharacterized protein c20orf24 homolog
QTL_BMmyc25_1D|QTL_STI_BM_1D	TraesCS1D01G031600	GO:0005739	probable kinetochore protein spc25
QTL_BMmyc25_1D|QTL_STI_BM_1D	TraesCS1D01G031700	GO:0005739	pgr5-like protein chloroplastic
QTL_BMmyc25_1D|QTL_STI_BM_1D	TraesCS1D01G031700	GO:0016021	pgr5-like protein chloroplastic
QTL_BMmyc25_1D|QTL_STI_BM_1D	TraesCS1D01G031800	GO:0008146	cytosolic sulfotransferase 5-like
QTL_BMmyc25_1D|QTL_STI_BM_1D	TraesCS1D01G031900	GO:0005507	laccase-15-like
QTL_BMmyc25_1D|QTL_STI_BM_1D	TraesCS1D01G031900	GO:0005576	laccase-15-like
QTL_BMmyc25_1D|QTL_STI_BM_1D	TraesCS1D01G031900	GO:0016722	laccase-15-like
QTL_BMmyc25_1D|QTL_STI_BM_1D	TraesCS1D01G031900	GO:0044710	laccase-15-like
QTL_BMmyc25_1D|QTL_STI_BM_1D	TraesCS1D01G032000	-	-
QTL_BMmyc25_1D|QTL_STI_BM_1D	TraesCS1D01G032100	-	-
QTL_BMmyc25_1D|QTL_STI_BM_1D	TraesCS1D01G032200	GO:0043531	disease resistance rpp13-like protein 3
QTL_BMmyc25_1D|QTL_STI_BM_1D	TraesCS1D01G032300	-	-
QTL_BMmyc25_1D|QTL_STI_BM_1D	TraesCS1D01G032400	-	-
QTL_BMmyc25_1D|QTL_STI_BM_1D	TraesCS1D01G032500	GO:0006508	papain-like cysteine proteinase
QTL_BMmyc25_1D|QTL_STI_BM_1D	TraesCS1D01G032500	GO:0008234	papain-like cysteine proteinase
QTL_BMmyc25_1D|QTL_STI_BM_1D	TraesCS1D01G032600	GO:0004674	protein kinase chloroplastic
QTL_BMmyc25_1D|QTL_STI_BM_1D	TraesCS1D01G032600	GO:0005524	protein kinase chloroplastic
QTL_BMmyc25_1D|QTL_STI_BM_1D	TraesCS1D01G032600	GO:0006468	protein kinase chloroplastic
QTL_BMmyc25_1D|QTL_STI_BM_1D	TraesCS1D01G032600	GO:0009536	protein kinase chloroplastic
QTL_BMmyc25_1D|QTL_STI_BM_1D	TraesCS1D01G032700	GO:0005215	protein nrt1 ptr family
QTL_BMmyc25_1D|QTL_STI_BM_1D	TraesCS1D01G032700	GO:0006857	protein nrt1 ptr family
QTL_BMmyc25_1D|QTL_STI_BM_1D	TraesCS1D01G032700	GO:0016021	protein nrt1 ptr family
QTL_BMmyc25_1D|QTL_STI_BM_1D	TraesCS1D01G032700	GO:0070838	protein nrt1 ptr family
QTL_BMmyc25_1D|QTL_STI_BM_1D	TraesCS1D01G032800	-	-
QTL_BMmyc25_1D|QTL_STI_BM_1D	TraesCS1D01G032900	GO:0003677	ethylene-responsive transcription factor 2-like
QTL_BMmyc25_1D|QTL_STI_BM_1D	TraesCS1D01G032900	GO:0003700	ethylene-responsive transcription factor 2-like
QTL_BMmyc25_1D|QTL_STI_BM_1D	TraesCS1D01G032900	GO:0005634	ethylene-responsive transcription factor 2-like
QTL_BMmyc25_1D|QTL_STI_BM_1D	TraesCS1D01G032900	GO:0006355	ethylene-responsive transcription factor 2-like
QTL_BMmyc25_1D|QTL_STI_BM_1D	TraesCS1D01G033000	-	-
QTL_BMmyc25_1D|QTL_STI_BM_1D	TraesCS1D01G033100	-	-
QTL_BMmyc25_1D|QTL_STI_BM_1D	TraesCS1D01G033200	GO:0004674	leucine-rich repeat receptor-like protein kinase at2g19210
QTL_BMmyc25_1D|QTL_STI_BM_1D	TraesCS1D01G033200	GO:0005524	leucine-rich repeat receptor-like protein kinase at2g19210
QTL_BMmyc25_1D|QTL_STI_BM_1D	TraesCS1D01G033200	GO:0006468	leucine-rich repeat receptor-like protein kinase at2g19210
QTL_BMmyc25_1D|QTL_STI_BM_1D	TraesCS1D01G033200	GO:0016021	leucine-rich repeat receptor-like protein kinase at2g19210
QTL_BMmyc25_1D|QTL_STI_BM_1D	TraesCS1D01G033300	GO:0004674	leucine-rich repeat receptor-like protein kinase at2g19210
QTL_BMmyc25_1D|QTL_STI_BM_1D	TraesCS1D01G033300	GO:0005524	leucine-rich repeat receptor-like protein kinase at2g19210
QTL_BMmyc25_1D|QTL_STI_BM_1D	TraesCS1D01G033300	GO:0006468	leucine-rich repeat receptor-like protein kinase at2g19210
QTL_BMmyc25_1D|QTL_STI_BM_1D	TraesCS1D01G033300	GO:0016021	leucine-rich repeat receptor-like protein kinase at2g19210
QTL_BMmyc25_1D|QTL_STI_BM_1D	TraesCS1D01G033400	GO:0004674	leucine-rich repeat receptor-like protein kinase at2g19210
QTL_BMmyc25_1D|QTL_STI_BM_1D	TraesCS1D01G033400	GO:0005524	leucine-rich repeat receptor-like protein kinase at2g19210
QTL_BMmyc25_1D|QTL_STI_BM_1D	TraesCS1D01G033400	GO:0006468	leucine-rich repeat receptor-like protein kinase at2g19210
QTL_BMmyc25_1D|QTL_STI_BM_1D	TraesCS1D01G033400	GO:0016021	leucine-rich repeat receptor-like protein kinase at2g19210
QTL_BMmyc25_1D|QTL_STI_BM_1D	TraesCS1D01G033500	GO:0004674	wall-associated receptor kinase 3
QTL_BMmyc25_1D|QTL_STI_BM_1D	TraesCS1D01G033500	GO:0005524	wall-associated receptor kinase 3
QTL_BMmyc25_1D|QTL_STI_BM_1D	TraesCS1D01G033500	GO:0006468	wall-associated receptor kinase 3
QTL_BMmyc25_1D|QTL_STI_BM_1D	TraesCS1D01G033600	GO:0009813	chalcone synthase
QTL_BMmyc25_1D|QTL_STI_BM_1D	TraesCS1D01G033600	GO:0016210	chalcone synthase
QTL_BMmyc25_1D|QTL_STI_BM_1D	TraesCS1D01G033700	GO:0005829	probable inactive methyltransferase os04g0175900
QTL_BMmyc25_1D|QTL_STI_BM_1D	TraesCS1D01G033700	GO:0008171	probable inactive methyltransferase os04g0175900
QTL_BMmyc25_1D|QTL_STI_BM_1D	TraesCS1D01G033700	GO:0008757	probable inactive methyltransferase os04g0175900
QTL_BMmyc25_1D|QTL_STI_BM_1D	TraesCS1D01G033700	GO:0019438	probable inactive methyltransferase os04g0175900
QTL_BMmyc25_1D|QTL_STI_BM_1D	TraesCS1D01G033700	GO:0032259	probable inactive methyltransferase os04g0175900
QTL_BMmyc25_1D|QTL_STI_BM_1D	TraesCS1D01G033700	GO:0046983	probable inactive methyltransferase os04g0175900
QTL_BMmyc25_1D|QTL_STI_BM_1D	TraesCS1D01G033800	GO:0009813	chalcone synthase
QTL_BMmyc25_1D|QTL_STI_BM_1D	TraesCS1D01G033800	GO:0016210	chalcone synthase
QTL_BMmyc25_1D|QTL_STI_BM_1D	TraesCS1D01G033900	GO:0016206	flavonoid o-methyltransferase-like protein os11g0303600
QTL_BMmyc25_1D|QTL_STI_BM_1D	TraesCS1D01G033900	GO:0032259	flavonoid o-methyltransferase-like protein os11g0303600
QTL_BMmyc25_1D|QTL_STI_BM_1D	TraesCS1D01G033900	GO:0046983	flavonoid o-methyltransferase-like protein os11g0303600
QTL_BMmyc25_1D|QTL_STI_BM_1D	TraesCS1D01G034000	GO:0016206	flavonoid o-methyltransferase-like protein os11g0303600
QTL_BMmyc25_1D|QTL_STI_BM_1D	TraesCS1D01G034000	GO:0019438	flavonoid o-methyltransferase-like protein os11g0303600
QTL_BMmyc25_1D|QTL_STI_BM_1D	TraesCS1D01G034000	GO:0032259	flavonoid o-methyltransferase-like protein os11g0303600
QTL_BMmyc25_1D|QTL_STI_BM_1D	TraesCS1D01G034000	GO:0046983	flavonoid o-methyltransferase-like protein os11g0303600
QTL_BMmyc25_1D|QTL_STI_BM_1D	TraesCS1D01G034100	GO:0016874	f-box lrr-repeat protein 23
QTL_BMmyc25_1D|QTL_STI_BM_1D	TraesCS1D01G034200	GO:0000972	protein rae1
QTL_BMmyc25_1D|QTL_STI_BM_1D	TraesCS1D01G034200	GO:0003723	protein rae1
QTL_BMmyc25_1D|QTL_STI_BM_1D	TraesCS1D01G034200	GO:0005643	protein rae1
QTL_BMmyc25_1D|QTL_STI_BM_1D	TraesCS1D01G034200	GO:0006405	protein rae1
QTL_BMmyc25_1D|QTL_STI_BM_1D	TraesCS1D01G034200	GO:0006606	protein rae1
QTL_BMmyc25_1D|QTL_STI_BM_1D	TraesCS1D01G034200	GO:0009536	protein rae1
QTL_BMmyc25_1D|QTL_STI_BM_1D	TraesCS1D01G034200	GO:0043130	protein rae1
QTL_BMmyc25_1D|QTL_STI_BM_1D	TraesCS1D01G034300	GO:0006855	protein detoxification 19-like
QTL_BMmyc25_1D|QTL_STI_BM_1D	TraesCS1D01G034300	GO:0015238	protein detoxification 19-like
QTL_BMmyc25_1D|QTL_STI_BM_1D	TraesCS1D01G034300	GO:0015297	protein detoxification 19-like
QTL_BMmyc25_1D|QTL_STI_BM_1D	TraesCS1D01G034300	GO:0016021	protein detoxification 19-like
QTL_BMmyc25_1D|QTL_STI_BM_1D	TraesCS1D01G034400	GO:0006520	tyrosine decarboxylase 1-like
QTL_BMmyc25_1D|QTL_STI_BM_1D	TraesCS1D01G034400	GO:0016831	tyrosine decarboxylase 1-like
QTL_BMmyc25_1D|QTL_STI_BM_1D	TraesCS1D01G034400	GO:0030170	tyrosine decarboxylase 1-like
QTL_BMmyc25_1D|QTL_STI_BM_1D	TraesCS1D01G034500	GO:0005506	indole-2-monooxygenase-like
QTL_BMmyc25_1D|QTL_STI_BM_1D	TraesCS1D01G034500	GO:0016021	indole-2-monooxygenase-like
QTL_BMmyc25_1D|QTL_STI_BM_1D	TraesCS1D01G034500	GO:0016709	indole-2-monooxygenase-like
QTL_BMmyc25_1D|QTL_STI_BM_1D	TraesCS1D01G034500	GO:0020037	indole-2-monooxygenase-like
QTL_BMmyc25_1D|QTL_STI_BM_1D	TraesCS1D01G034500	GO:0044550	indole-2-monooxygenase-like
QTL_BMmyc25_1D|QTL_STI_BM_1D	TraesCS1D01G034500	GO:0055114	indole-2-monooxygenase-like
QTL_BMmyc25_1D|QTL_STI_BM_1D	TraesCS1D01G034600	GO:0016021	egf domain-specific o-linked n-acetylglucosamine transferase-like
QTL_BMmyc25_1D|QTL_STI_BM_1D	TraesCS1D01G034600	GO:0016757	egf domain-specific o-linked n-acetylglucosamine transferase-like
QTL_BMmyc25_1D|QTL_STI_BM_1D	TraesCS1D01G034700	GO:0003333	outer envelope pore protein chloroplastic
QTL_BMmyc25_1D|QTL_STI_BM_1D	TraesCS1D01G034700	GO:0005744	outer envelope pore protein chloroplastic
QTL_BMmyc25_1D|QTL_STI_BM_1D	TraesCS1D01G034700	GO:0005773	outer envelope pore protein chloroplastic
QTL_BMmyc25_1D|QTL_STI_BM_1D	TraesCS1D01G034700	GO:0009707	outer envelope pore protein chloroplastic
QTL_BMmyc25_1D|QTL_STI_BM_1D	TraesCS1D01G034700	GO:0015171	outer envelope pore protein chloroplastic
QTL_BMmyc25_1D|QTL_STI_BM_1D	TraesCS1D01G034700	GO:0015266	outer envelope pore protein chloroplastic
QTL_BMmyc25_1D|QTL_STI_BM_1D	TraesCS1D01G034700	GO:0030150	outer envelope pore protein chloroplastic
QTL_BMmyc25_1D|QTL_STI_BM_1D	TraesCS1D01G034700	GO:0031305	outer envelope pore protein chloroplastic
QTL_BMmyc25_1D|QTL_STI_BM_1D	TraesCS1D01G034700	GO:0045037	outer envelope pore protein chloroplastic
QTL_BMmyc25_1D|QTL_STI_BM_1D	TraesCS1D01G034800	GO:0046872	metallothionein-like protein 2c
QTL_BMmyc25_1D|QTL_STI_BM_1D	TraesCS1D01G034900	GO:0009536	pectin acetylesterase 5-like
QTL_BMmyc25_1D|QTL_STI_BM_1D	TraesCS1D01G034900	GO:0016021	pectin acetylesterase 5-like
QTL_BMmyc25_1D|QTL_STI_BM_1D	TraesCS1D01G034900	GO:0016787	pectin acetylesterase 5-like
QTL_BMmyc25_1D|QTL_STI_BM_1D	TraesCS1D01G035000	GO:0001510	mitochondrial import inner membrane translocase subunit tim9-like
QTL_BMmyc25_1D|QTL_STI_BM_1D	TraesCS1D01G035000	GO:0008565	mitochondrial import inner membrane translocase subunit tim9-like
QTL_BMmyc25_1D|QTL_STI_BM_1D	TraesCS1D01G035000	GO:0009853	mitochondrial import inner membrane translocase subunit tim9-like
QTL_BMmyc25_1D|QTL_STI_BM_1D	TraesCS1D01G035000	GO:0042719	mitochondrial import inner membrane translocase subunit tim9-like
QTL_BMmyc25_1D|QTL_STI_BM_1D	TraesCS1D01G035000	GO:0042721	mitochondrial import inner membrane translocase subunit tim9-like
QTL_BMmyc25_1D|QTL_STI_BM_1D	TraesCS1D01G035000	GO:0045039	mitochondrial import inner membrane translocase subunit tim9-like
QTL_BMmyc25_1D|QTL_STI_BM_1D	TraesCS1D01G035000	GO:0046872	mitochondrial import inner membrane translocase subunit tim9-like
QTL_BMmyc25_1D|QTL_STI_BM_1D	TraesCS1D01G035000	GO:0072321	mitochondrial import inner membrane translocase subunit tim9-like
QTL_BMmyc25_1D|QTL_STI_BM_1D	TraesCS1D01G035100	-	-
QTL_BMmyc25_1D|QTL_STI_BM_1D	TraesCS1D01G035200	-	-
QTL_BMmyc25_1D|QTL_STI_BM_1D	TraesCS1D01G035300	GO:0004842	e3 ubiquitin-protein ligase xb3
QTL_BMmyc25_1D|QTL_STI_BM_1D	TraesCS1D01G035300	GO:0005515	e3 ubiquitin-protein ligase xb3
QTL_BMmyc25_1D|QTL_STI_BM_1D	TraesCS1D01G035300	GO:0008270	e3 ubiquitin-protein ligase xb3
QTL_BMmyc25_1D|QTL_STI_BM_1D	TraesCS1D01G035300	GO:0016301	e3 ubiquitin-protein ligase xb3
QTL_BMmyc25_1D|QTL_STI_BM_1D	TraesCS1D01G035300	GO:0016874	e3 ubiquitin-protein ligase xb3
QTL_BMmyc25_1D|QTL_STI_BM_1D	TraesCS1D01G035300	GO:0042742	e3 ubiquitin-protein ligase xb3
QTL_BMmyc25_1D|QTL_STI_BM_1D	TraesCS1D01G035300	GO:0051865	e3 ubiquitin-protein ligase xb3
QTL_BMmyc25_1D|QTL_STI_BM_1D	TraesCS1D01G035400	GO:0005488	uncharacterized protein loc4341995
QTL_BMmyc25_1D|QTL_STI_BM_1D	TraesCS1D01G035500	GO:0006729	hypothetical protein F775_04251 [Aegilops tauschii]
QTL_BMmyc25_1D|QTL_STI_BM_1D	TraesCS1D01G035500	GO:0008124	hypothetical protein F775_04251 [Aegilops tauschii]
QTL_BMmyc25_1D|QTL_STI_BM_1D	TraesCS1D01G035600	GO:0016021	calcium permeable stress-gated cation channel 1-like
QTL_BMmyc25_1D|QTL_STI_BM_1D	TraesCS1D01G035700	GO:0005515	high-affinity nitrate transporter
QTL_BMmyc25_1D|QTL_STI_BM_1D	TraesCS1D01G035700	GO:0005886	high-affinity nitrate transporter
QTL_BMmyc25_1D|QTL_STI_BM_1D	TraesCS1D01G035700	GO:0015706	high-affinity nitrate transporter
QTL_BMmyc25_1D|QTL_STI_BM_1D	TraesCS1D01G035700	GO:0016021	high-affinity nitrate transporter
QTL_BMmyc25_1D|QTL_STI_BM_1D	TraesCS1D01G035700	GO:0042128	high-affinity nitrate transporter
QTL_BMmyc25_1D|QTL_STI_BM_1D	TraesCS1D01G035700	GO:0055085	high-affinity nitrate transporter
QTL_BMmyc25_1D|QTL_STI_BM_1D	TraesCS1D01G035800	GO:0004630	phospholipase d alpha 2
QTL_BMmyc25_1D|QTL_STI_BM_1D	TraesCS1D01G035800	GO:0005509	phospholipase d alpha 2
QTL_BMmyc25_1D|QTL_STI_BM_1D	TraesCS1D01G035800	GO:0006643	phospholipase d alpha 2
QTL_BMmyc25_1D|QTL_STI_BM_1D	TraesCS1D01G035800	GO:0016020	phospholipase d alpha 2
QTL_BMmyc25_1D|QTL_STI_BM_1D	TraesCS1D01G035800	GO:0016042	phospholipase d alpha 2
QTL_BMmyc25_1D|QTL_STI_BM_1D	TraesCS1D01G035800	GO:0046470	phospholipase d alpha 2
QTL_BMmyc25_1D|QTL_STI_BM_1D	TraesCS1D01G035800	GO:0070290	phospholipase d alpha 2
QTL_BMmyc25_1D|QTL_STI_BM_1D	TraesCS1D01G035900	GO:0003700	qwrf motif-containing protein 3
QTL_BMmyc25_1D|QTL_STI_BM_1D	TraesCS1D01G035900	GO:0005634	qwrf motif-containing protein 3
QTL_BMmyc25_1D|QTL_STI_BM_1D	TraesCS1D01G035900	GO:0006355	qwrf motif-containing protein 3
QTL_BMmyc25_1D|QTL_STI_BM_1D	TraesCS1D01G035900	GO:0009536	qwrf motif-containing protein 3
QTL_BMmyc25_1D|QTL_STI_BM_1D	TraesCS1D01G035900	GO:0043565	qwrf motif-containing protein 3
QTL_BMmyc25_1D|QTL_STI_BM_1D	TraesCS1D01G036000	GO:0006629	lecithin-cholesterol acyltransferase-like 1
QTL_BMmyc25_1D|QTL_STI_BM_1D	TraesCS1D01G036000	GO:0008374	lecithin-cholesterol acyltransferase-like 1
QTL_BMmyc25_1D|QTL_STI_BM_1D	TraesCS1D01G036100	-	-
QTL_BMmyc25_1D|QTL_STI_BM_1D	TraesCS1D01G036200	-	-
QTL_BMmyc25_1D|QTL_STI_BM_1D	TraesCS1D01G036300	GO:0009507	nuclear pore complex protein nup43
QTL_BMmyc25_1D|QTL_STI_BM_1D	TraesCS1D01G036300	GO:0031080	nuclear pore complex protein nup43
QTL_BMmyc25_1D|QTL_STI_BM_1D	TraesCS1D01G036400	-	-
QTL_BMmyc25_1D|QTL_STI_BM_1D	TraesCS1D01G036500	GO:0005543	clathrin assembly protein at2g25430
QTL_BMmyc25_1D|QTL_STI_BM_1D	TraesCS1D01G036600	GO:0008270	hypothetical protein F775_04468 [Aegilops tauschii]
QTL_BMmyc25_1D|QTL_STI_BM_1D	TraesCS1D01G036600	GO:0016021	hypothetical protein F775_04468 [Aegilops tauschii]
QTL_BMmyc25_1D|QTL_STI_BM_1D	TraesCS1D01G036700	GO:0003677	dof zinc finger isoform x1
QTL_BMmyc25_1D|QTL_STI_BM_1D	TraesCS1D01G036700	GO:0006355	dof zinc finger isoform x1
QTL_BMmyc25_1D|QTL_STI_BM_1D	TraesCS1D01G036800	-	-
QTL_BMmyc25_1D|QTL_STI_BM_1D	TraesCS1D01G036900	GO:0016301	cysteine-rich repeat secretory protein 55-like
QTL_BMmyc25_1D|QTL_STI_BM_1D	TraesCS1D01G036900	GO:0016310	cysteine-rich repeat secretory protein 55-like
QTL_BMmyc25_1D|QTL_STI_BM_1D	TraesCS1D01G037000	GO:0016301	cysteine-rich repeat secretory protein 55-like
QTL_BMmyc25_1D|QTL_STI_BM_1D	TraesCS1D01G037000	GO:0016310	cysteine-rich repeat secretory protein 55-like
QTL_BMmyc25_1D|QTL_STI_BM_1D	TraesCS1D01G037100	GO:0005634	homeobox-leucine zipper protein roc4
QTL_BMmyc25_1D|QTL_STI_BM_1D	TraesCS1D01G037100	GO:0006355	homeobox-leucine zipper protein roc4
QTL_BMmyc25_1D|QTL_STI_BM_1D	TraesCS1D01G037100	GO:0043565	homeobox-leucine zipper protein roc4
QTL_BMmyc25_1D|QTL_STI_BM_1D	TraesCS1D01G037200	GO:0004674	wall-associated receptor kinase 3
QTL_BMmyc25_1D|QTL_STI_BM_1D	TraesCS1D01G037200	GO:0005509	wall-associated receptor kinase 3
QTL_BMmyc25_1D|QTL_STI_BM_1D	TraesCS1D01G037200	GO:0005524	wall-associated receptor kinase 3
QTL_BMmyc25_1D|QTL_STI_BM_1D	TraesCS1D01G037200	GO:0005886	wall-associated receptor kinase 3
QTL_BMmyc25_1D|QTL_STI_BM_1D	TraesCS1D01G037200	GO:0006468	wall-associated receptor kinase 3
QTL_BMmyc25_1D|QTL_STI_BM_1D	TraesCS1D01G037200	GO:0007166	wall-associated receptor kinase 3
QTL_BMmyc25_1D|QTL_STI_BM_1D	TraesCS1D01G037200	GO:0016021	wall-associated receptor kinase 3
QTL_BMmyc25_1D|QTL_STI_BM_1D	TraesCS1D01G037200	GO:0030247	wall-associated receptor kinase 3
QTL_BMmyc25_1D|QTL_STI_BM_1D	TraesCS1D01G037300	GO:0005739	mitochondrial atp synthase 6 kda subunit
QTL_BMmyc25_1D|QTL_STI_BM_1D	TraesCS1D01G037300	GO:0009536	mitochondrial atp synthase 6 kda subunit
QTL_BMmyc25_1D|QTL_STI_BM_1D	TraesCS1D01G037300	GO:0016021	mitochondrial atp synthase 6 kda subunit
QTL_BMmyc25_1D|QTL_STI_BM_1D	TraesCS1D01G037300	GO:0016787	mitochondrial atp synthase 6 kda subunit
QTL_BMmyc25_1D|QTL_STI_BM_1D	TraesCS1D01G037400	GO:0043531	disease resistance protein rpm1
QTL_BMmyc25_1D|QTL_STI_BM_1D	TraesCS1D01G037500	GO:0043531	disease resistance protein rpm1
QTL_BMmyc25_1D|QTL_STI_BM_1D	TraesCS1D01G037600	-	-
QTL_BMmyc25_1D|QTL_STI_BM_1D	TraesCS1D01G037700	GO:0008152	act domain-containing protein acr9
QTL_BMmyc25_1D|QTL_STI_BM_1D	TraesCS1D01G037700	GO:0016597	act domain-containing protein acr9
QTL_BMmyc25_1D|QTL_STI_BM_1D	TraesCS1D01G037800	-	-
QTL_BMmyc25_1D|QTL_STI_BM_1D	TraesCS1D01G037900	GO:0005504	chalcone isomerase 3
QTL_BMmyc25_1D|QTL_STI_BM_1D	TraesCS1D01G037900	GO:0006631	chalcone isomerase 3
QTL_BMmyc25_1D|QTL_STI_BM_1D	TraesCS1D01G037900	GO:0009570	chalcone isomerase 3
QTL_BMmyc25_1D|QTL_STI_BM_1D	TraesCS1D01G037900	GO:0009813	chalcone isomerase 3
QTL_BMmyc25_1D|QTL_STI_BM_1D	TraesCS1D01G037900	GO:0045430	chalcone isomerase 3
QTL_BMmyc25_1D|QTL_STI_BM_1D	TraesCS1D01G038000	GO:0000139	probable beta- -galactosyltransferase 19
QTL_BMmyc25_1D|QTL_STI_BM_1D	TraesCS1D01G038000	GO:0006486	probable beta- -galactosyltransferase 19
QTL_BMmyc25_1D|QTL_STI_BM_1D	TraesCS1D01G038000	GO:0008378	probable beta- -galactosyltransferase 19
QTL_BMmyc25_1D|QTL_STI_BM_1D	TraesCS1D01G038000	GO:0016021	probable beta- -galactosyltransferase 19
QTL_BMmyc25_1D|QTL_STI_BM_1D	TraesCS1D01G038000	GO:0030246	probable beta- -galactosyltransferase 19
QTL_BMmyc25_1D|QTL_STI_BM_1D	TraesCS1D01G038100	-	-
QTL_BMmyc25_1D|QTL_STI_BM_1D	TraesCS1D01G038200	-	-
QTL_BMmyc25_1D|QTL_STI_BM_1D	TraesCS1D01G038300	GO:0005739	momilactone a synthase-like
QTL_BMmyc25_1D|QTL_STI_BM_1D	TraesCS1D01G038300	GO:0016491	momilactone a synthase-like
QTL_BMmyc25_1D|QTL_STI_BM_1D	TraesCS1D01G038300	GO:0055114	momilactone a synthase-like
QTL_BMmyc25_1D|QTL_STI_BM_1D	TraesCS1D01G038400	-	-
QTL_BMmyc25_1D|QTL_STI_BM_1D	TraesCS1D01G038500	-	-
QTL_BMmyc25_1D|QTL_STI_BM_1D	TraesCS1D01G038600	-	-
QTL_BMmyc25_1D|QTL_STI_BM_1D	TraesCS1D01G038700	-	-
QTL_BMmyc25_1D|QTL_STI_BM_1D	TraesCS1D01G038800	GO:0005783	asc1-like protein 1
QTL_BMmyc25_1D|QTL_STI_BM_1D	TraesCS1D01G038800	GO:0016021	asc1-like protein 1
QTL_BMmyc25_1D|QTL_STI_BM_1D	TraesCS1D01G038800	GO:0046513	asc1-like protein 1
QTL_BMmyc25_1D|QTL_STI_BM_1D	TraesCS1D01G038800	GO:0050291	asc1-like protein 1
QTL_BMmyc25_1D|QTL_STI_BM_1D	TraesCS1D01G038900	GO:0016021	plasma membrane associated protein
QTL_BMmyc25_1D|QTL_STI_BM_1D	TraesCS1D01G039000	GO:0005451	cation h(+) antiporter 20
QTL_BMmyc25_1D|QTL_STI_BM_1D	TraesCS1D01G039000	GO:0006885	cation h(+) antiporter 20
QTL_BMmyc25_1D|QTL_STI_BM_1D	TraesCS1D01G039000	GO:0012505	cation h(+) antiporter 20
QTL_BMmyc25_1D|QTL_STI_BM_1D	TraesCS1D01G039000	GO:0016021	cation h(+) antiporter 20
QTL_BMmyc25_1D|QTL_STI_BM_1D	TraesCS1D01G039000	GO:1902600	cation h(+) antiporter 20
QTL_BMmyc25_1D|QTL_STI_BM_1D	TraesCS1D01G039100	GO:0006633	uncharacterized protein loc100835210 isoform x2
QTL_BMmyc25_1D|QTL_STI_BM_1D	TraesCS1D01G039100	GO:0016021	uncharacterized protein loc100835210 isoform x2
QTL_BMmyc25_1D|QTL_STI_BM_1D	TraesCS1D01G039100	GO:0016747	uncharacterized protein loc100835210 isoform x2
QTL_BMmyc25_1D|QTL_STI_BM_1D	TraesCS1D01G039200	GO:0006633	3-ketoacyl- synthase 5
QTL_BMmyc25_1D|QTL_STI_BM_1D	TraesCS1D01G039200	GO:0016021	3-ketoacyl- synthase 5
QTL_BMmyc25_1D|QTL_STI_BM_1D	TraesCS1D01G039200	GO:0016747	3-ketoacyl- synthase 5
QTL_BMmyc25_1D|QTL_STI_BM_1D	TraesCS1D01G039300	GO:0005737	phenylalanine ammonia-lyase
QTL_BMmyc25_1D|QTL_STI_BM_1D	TraesCS1D01G039300	GO:0006559	phenylalanine ammonia-lyase
QTL_BMmyc25_1D|QTL_STI_BM_1D	TraesCS1D01G039300	GO:0009800	phenylalanine ammonia-lyase
QTL_BMmyc25_1D|QTL_STI_BM_1D	TraesCS1D01G039300	GO:0045548	phenylalanine ammonia-lyase
QTL_BMmyc25_1D|QTL_STI_BM_1D	TraesCS1D01G039400	GO:0005737	phenylalanine ammonia-lyase-like
QTL_BMmyc25_1D|QTL_STI_BM_1D	TraesCS1D01G039400	GO:0006559	phenylalanine ammonia-lyase-like
QTL_BMmyc25_1D|QTL_STI_BM_1D	TraesCS1D01G039400	GO:0009800	phenylalanine ammonia-lyase-like
QTL_BMmyc25_1D|QTL_STI_BM_1D	TraesCS1D01G039400	GO:0045548	phenylalanine ammonia-lyase-like
QTL_BMmyc25_1D|QTL_STI_BM_1D	TraesCS1D01G039500	GO:0005737	phenylalanine ammonia-lyase-like
QTL_BMmyc25_1D|QTL_STI_BM_1D	TraesCS1D01G039500	GO:0006559	phenylalanine ammonia-lyase-like
QTL_BMmyc25_1D|QTL_STI_BM_1D	TraesCS1D01G039500	GO:0009800	phenylalanine ammonia-lyase-like
QTL_BMmyc25_1D|QTL_STI_BM_1D	TraesCS1D01G039500	GO:0045548	phenylalanine ammonia-lyase-like
QTL_BMmyc25_1D|QTL_STI_BM_1D	TraesCS1D01G039600	-	-
QTL_BMmyc25_1D|QTL_STI_BM_1D	TraesCS1D01G039700	GO:0009813	white pollen 1 chalcone partial
QTL_BMmyc25_1D|QTL_STI_BM_1D	TraesCS1D01G039700	GO:0016210	white pollen 1 chalcone partial
QTL_BMmyc25_1D|QTL_STI_BM_1D	TraesCS1D01G039800	GO:0000786	histone h2a
QTL_BMmyc25_1D|QTL_STI_BM_1D	TraesCS1D01G039800	GO:0000790	histone h2a
QTL_BMmyc25_1D|QTL_STI_BM_1D	TraesCS1D01G039800	GO:0003677	histone h2a
QTL_BMmyc25_1D|QTL_STI_BM_1D	TraesCS1D01G039800	GO:0006342	histone h2a
QTL_BMmyc25_1D|QTL_STI_BM_1D	TraesCS1D01G039800	GO:0046982	histone h2a
QTL_BMmyc25_1D|QTL_STI_BM_1D	TraesCS1D01G039900	GO:0000786	histone h2a
QTL_BMmyc25_1D|QTL_STI_BM_1D	TraesCS1D01G039900	GO:0003677	histone h2a
QTL_BMmyc25_1D|QTL_STI_BM_1D	TraesCS1D01G039900	GO:0005634	histone h2a
QTL_BMmyc25_1D|QTL_STI_BM_1D	TraesCS1D01G039900	GO:0046982	histone h2a
QTL_BMmyc25_1D|QTL_STI_BM_1D	TraesCS1D01G040000	GO:0000287	soluble inorganic pyrophosphatase 4
QTL_BMmyc25_1D|QTL_STI_BM_1D	TraesCS1D01G040000	GO:0004427	soluble inorganic pyrophosphatase 4
QTL_BMmyc25_1D|QTL_STI_BM_1D	TraesCS1D01G040000	GO:0005737	soluble inorganic pyrophosphatase 4
QTL_BMmyc25_1D|QTL_STI_BM_1D	TraesCS1D01G040000	GO:0006796	soluble inorganic pyrophosphatase 4
QTL_BMmyc25_1D|QTL_STI_BM_1D	TraesCS1D01G040100	GO:0003677	poly
QTL_BMmyc25_1D|QTL_STI_BM_1D	TraesCS1D01G040100	GO:0003910	poly
QTL_BMmyc25_1D|QTL_STI_BM_1D	TraesCS1D01G040100	GO:0003950	poly
QTL_BMmyc25_1D|QTL_STI_BM_1D	TraesCS1D01G040100	GO:0005634	poly
QTL_BMmyc25_1D|QTL_STI_BM_1D	TraesCS1D01G040100	GO:0005737	poly
QTL_BMmyc25_1D|QTL_STI_BM_1D	TraesCS1D01G040100	GO:0006273	poly
QTL_BMmyc25_1D|QTL_STI_BM_1D	TraesCS1D01G040100	GO:0006471	poly
QTL_BMmyc25_1D|QTL_STI_BM_1D	TraesCS1D01G040100	GO:0008270	poly
QTL_BMmyc25_1D|QTL_STI_BM_1D	TraesCS1D01G040100	GO:0051103	poly
QTL_BMmyc25_1D|QTL_STI_BM_1D	TraesCS1D01G040100	GO:0051287	poly
QTL_BMmyc25_1D|QTL_STI_BM_1D	TraesCS1D01G040200	GO:0043531	disease resistance protein rpp13-like
QTL_BMmyc25_1D|QTL_STI_BM_1D	TraesCS1D01G040300	GO:0000145	exocyst complex component exo70b1-like
QTL_BMmyc25_1D|QTL_STI_BM_1D	TraesCS1D01G040300	GO:0006887	exocyst complex component exo70b1-like
QTL_BMmyc25_1D|QTL_STI_BM_1D	TraesCS1D01G040300	GO:0043531	exocyst complex component exo70b1-like
QTL_BMmyc25_1D|QTL_STI_BM_1D	TraesCS1D01G040400	GO:0043531	disease resistance protein rga4
QTL_BMmyc25_1D|QTL_STI_BM_1D	TraesCS1D01G040500	-	-
QTL_BMmyc25_1D|QTL_STI_BM_1D	TraesCS1D01G040600	-	-
QTL_BMmyc25_1D|QTL_STI_BM_1D	TraesCS1D01G040700	GO:0003677	b3 domain-containing protein os03g0619600-like
QTL_BMmyc25_1D|QTL_STI_BM_1D	TraesCS1D01G040700	GO:0004175	b3 domain-containing protein os03g0619600-like
QTL_BMmyc25_1D|QTL_STI_BM_1D	TraesCS1D01G040700	GO:0005634	b3 domain-containing protein os03g0619600-like
QTL_BMmyc25_1D|QTL_STI_BM_1D	TraesCS1D01G040700	GO:0006355	b3 domain-containing protein os03g0619600-like
QTL_BMmyc25_1D|QTL_STI_BM_1D	TraesCS1D01G040700	GO:0016926	b3 domain-containing protein os03g0619600-like
QTL_BMmyc25_1D|QTL_STI_BM_1D	TraesCS1D01G040700	GO:0016929	b3 domain-containing protein os03g0619600-like
QTL_BMmyc25_1D|QTL_STI_BM_1D	TraesCS1D01G040800	GO:0004673	protein microrchidia 2-like isoform x1
QTL_BMmyc25_1D|QTL_STI_BM_1D	TraesCS1D01G040800	GO:0005524	protein microrchidia 2-like isoform x1
QTL_BMmyc25_1D|QTL_STI_BM_1D	TraesCS1D01G040800	GO:0007165	protein microrchidia 2-like isoform x1
QTL_BMmyc25_1D|QTL_STI_BM_1D	TraesCS1D01G040800	GO:0016310	protein microrchidia 2-like isoform x1
QTL_BMmyc25_1D|QTL_STI_BM_1D	TraesCS1D01G040900	GO:0008495	protoheme ix mitochondrial
QTL_BMmyc25_1D|QTL_STI_BM_1D	TraesCS1D01G040900	GO:0016021	protoheme ix mitochondrial
QTL_BMmyc25_1D|QTL_STI_BM_1D	TraesCS1D01G040900	GO:0031966	protoheme ix mitochondrial
QTL_BMmyc25_1D|QTL_STI_BM_1D	TraesCS1D01G040900	GO:0048034	protoheme ix mitochondrial
QTL_BMmyc25_1D|QTL_STI_BM_1D	TraesCS1D01G041000	-	-
QTL_BMmyc25_1D|QTL_STI_BM_1D	TraesCS1D01G041100	GO:0016021	uncharacterized protein loc109775259
QTL_BMmyc25_1D|QTL_STI_BM_1D	TraesCS1D01G041200	GO:0004347	cytosolic phosphoglucose partial
QTL_BMmyc25_1D|QTL_STI_BM_1D	TraesCS1D01G041200	GO:0005829	cytosolic phosphoglucose partial
QTL_BMmyc25_1D|QTL_STI_BM_1D	TraesCS1D01G041200	GO:0006094	cytosolic phosphoglucose partial
QTL_BMmyc25_1D|QTL_STI_BM_1D	TraesCS1D01G041200	GO:0006096	cytosolic phosphoglucose partial
QTL_BMmyc25_1D|QTL_STI_BM_1D	TraesCS1D01G041200	GO:0009744	cytosolic phosphoglucose partial
QTL_BMmyc25_1D|QTL_STI_BM_1D	TraesCS1D01G041200	GO:0009813	cytosolic phosphoglucose partial
QTL_BMmyc25_1D|QTL_STI_BM_1D	TraesCS1D01G041200	GO:0009817	cytosolic phosphoglucose partial
QTL_BMmyc25_1D|QTL_STI_BM_1D	TraesCS1D01G041200	GO:0010224	cytosolic phosphoglucose partial
QTL_BMmyc25_1D|QTL_STI_BM_1D	TraesCS1D01G041300	-	-
QTL_BMmyc25_1D|QTL_STI_BM_1D	TraesCS1D01G041400	GO:0000166	protein gar2-like
QTL_BMmyc25_1D|QTL_STI_BM_1D	TraesCS1D01G041400	GO:0003729	protein gar2-like
QTL_BMmyc25_1D|QTL_STI_BM_1D	TraesCS1D01G041400	GO:0008270	protein gar2-like
QTL_BMmyc25_1D|QTL_STI_BM_1D	TraesCS1D01G041400	GO:0009920	protein gar2-like
QTL_BMmyc25_1D|QTL_STI_BM_1D	TraesCS1D01G041400	GO:0019898	protein gar2-like
QTL_BMmyc25_1D|QTL_STI_BM_1D	TraesCS1D01G041500	GO:0003700	zinc finger protein zat12-like
QTL_BMmyc25_1D|QTL_STI_BM_1D	TraesCS1D01G041500	GO:0005634	zinc finger protein zat12-like
QTL_BMmyc25_1D|QTL_STI_BM_1D	TraesCS1D01G041500	GO:0043565	zinc finger protein zat12-like
QTL_BMmyc25_1D|QTL_STI_BM_1D	TraesCS1D01G041500	GO:0044212	zinc finger protein zat12-like
QTL_BMmyc25_1D|QTL_STI_BM_1D	TraesCS1D01G041500	GO:0046872	zinc finger protein zat12-like
QTL_BMmyc25_1D|QTL_STI_BM_1D	TraesCS1D01G041600	GO:0003700	zinc finger protein zat12-like
QTL_BMmyc25_1D|QTL_STI_BM_1D	TraesCS1D01G041600	GO:0005634	zinc finger protein zat12-like
QTL_BMmyc25_1D|QTL_STI_BM_1D	TraesCS1D01G041600	GO:0043565	zinc finger protein zat12-like
QTL_BMmyc25_1D|QTL_STI_BM_1D	TraesCS1D01G041600	GO:0044212	zinc finger protein zat12-like
QTL_BMmyc25_1D|QTL_STI_BM_1D	TraesCS1D01G041600	GO:0046872	zinc finger protein zat12-like
QTL_BMmyc25_1D|QTL_STI_BM_1D	TraesCS1D01G041700	GO:0003700	zinc finger protein zat12-like
QTL_BMmyc25_1D|QTL_STI_BM_1D	TraesCS1D01G041700	GO:0005634	zinc finger protein zat12-like
QTL_BMmyc25_1D|QTL_STI_BM_1D	TraesCS1D01G041700	GO:0043565	zinc finger protein zat12-like
QTL_BMmyc25_1D|QTL_STI_BM_1D	TraesCS1D01G041700	GO:0044212	zinc finger protein zat12-like
QTL_BMmyc25_1D|QTL_STI_BM_1D	TraesCS1D01G041700	GO:0046872	zinc finger protein zat12-like
QTL_BMmyc25_1D|QTL_STI_BM_1D	TraesCS1D01G041800	GO:0016021	uncharacterized protein loc109745898
QTL_BMmyc25_1D|QTL_STI_BM_1D	TraesCS1D01G041900	GO:0016021	uncharacterized protein loc109787346
QTL_BMmyc25_1D|QTL_STI_BM_1D	TraesCS1D01G042000	-	-
QTL_BMmyc25_1D|QTL_STI_BM_1D	TraesCS1D01G042100	GO:0006508	3-ketoacyl- synthase 12
QTL_BMmyc25_1D|QTL_STI_BM_1D	TraesCS1D01G042100	GO:0006633	3-ketoacyl- synthase 12
QTL_BMmyc25_1D|QTL_STI_BM_1D	TraesCS1D01G042100	GO:0008234	3-ketoacyl- synthase 12
QTL_BMmyc25_1D|QTL_STI_BM_1D	TraesCS1D01G042100	GO:0016021	3-ketoacyl- synthase 12
QTL_BMmyc25_1D|QTL_STI_BM_1D	TraesCS1D01G042100	GO:0016747	3-ketoacyl- synthase 12
QTL_BMmyc25_1D|QTL_STI_BM_1D	TraesCS1D01G042200	GO:0043531	disease resistance protein rpm1-like
QTL_BMmyc25_1D|QTL_STI_BM_1D	TraesCS1D01G042300	GO:0006633	3-ketoacyl- synthase 5
QTL_BMmyc25_1D|QTL_STI_BM_1D	TraesCS1D01G042300	GO:0016021	3-ketoacyl- synthase 5
QTL_BMmyc25_1D|QTL_STI_BM_1D	TraesCS1D01G042300	GO:0016747	3-ketoacyl- synthase 5
QTL_BMmyc25_1D|QTL_STI_BM_1D	TraesCS1D01G042400	-	-
QTL_BMmyc25_1D|QTL_STI_BM_1D	TraesCS1D01G042500	GO:0016020	uncharacterized protein loc109787334
QTL_BMmyc25_1D|QTL_STI_BM_1D	TraesCS1D01G042500	GO:0016740	uncharacterized protein loc109787334
QTL_BMmyc25_1D|QTL_STI_BM_1D	TraesCS1D01G042600	-	-
QTL_BMmyc25_1D|QTL_STI_BM_1D	TraesCS1D01G042700	-	-
QTL_BMmyc25_1D|QTL_STI_BM_1D	TraesCS1D01G042800	GO:0005576	germin-like protein 9-3
QTL_BMmyc25_1D|QTL_STI_BM_1D	TraesCS1D01G042800	GO:0005618	germin-like protein 9-3
QTL_BMmyc25_1D|QTL_STI_BM_1D	TraesCS1D01G042800	GO:0030145	germin-like protein 9-3
QTL_BMmyc25_1D|QTL_STI_BM_1D	TraesCS1D01G042800	GO:0033609	germin-like protein 9-3
QTL_BMmyc25_1D|QTL_STI_BM_1D	TraesCS1D01G042800	GO:0045735	germin-like protein 9-3
QTL_BMmyc25_1D|QTL_STI_BM_1D	TraesCS1D01G042800	GO:0046564	germin-like protein 9-3
QTL_BMmyc25_1D|QTL_STI_BM_1D	TraesCS1D01G042900	GO:0003677	uncharacterized protein loc109776462
QTL_BMmyc25_1D|QTL_STI_BM_1D	TraesCS1D01G043000	-	-
QTL_BMmyc25_1D|QTL_STI_BM_1D	TraesCS1D01G043100	-	-
QTL_BMmyc25_1D|QTL_STI_BM_1D	TraesCS1D01G043200	-	-
QTL_BMmyc25_1D|QTL_STI_BM_1D	TraesCS1D01G043300	GO:0003677	transcription factor myb59-like
QTL_BMmyc25_1D|QTL_STI_BM_1D	TraesCS1D01G043400	GO:0005634	histone-lysine n-methyltransferase family member suvh9
QTL_BMmyc25_1D|QTL_STI_BM_1D	TraesCS1D01G043400	GO:0005694	histone-lysine n-methyltransferase family member suvh9
QTL_BMmyc25_1D|QTL_STI_BM_1D	TraesCS1D01G043400	GO:0008270	histone-lysine n-methyltransferase family member suvh9
QTL_BMmyc25_1D|QTL_STI_BM_1D	TraesCS1D01G043400	GO:0018024	histone-lysine n-methyltransferase family member suvh9
QTL_BMmyc25_1D|QTL_STI_BM_1D	TraesCS1D01G043400	GO:0034968	histone-lysine n-methyltransferase family member suvh9
QTL_BMmyc25_1D|QTL_STI_BM_1D	TraesCS1D01G043400	GO:0042393	histone-lysine n-methyltransferase family member suvh9
QTL_BMmyc25_1D|QTL_STI_BM_1D	TraesCS1D01G043500	-	-
QTL_BMmyc25_1D|QTL_STI_BM_1D	TraesCS1D01G043600	GO:0006952	at-hook motif nuclear-localized protein 23-like
QTL_BMmyc25_1D|QTL_STI_BM_1D	TraesCS1D01G043700	-	-
QTL_BMmyc25_1D|QTL_STI_BM_1D	TraesCS1D01G043800	GO:0003824	uncharacterized protein loc109741523
QTL_BMmyc25_1D|QTL_STI_BM_1D	TraesCS1D01G043900	-	-
QTL_BMmyc25_1D|QTL_STI_BM_1D	TraesCS1D01G044000	-	-
QTL_BMmyc25_1D|QTL_STI_BM_1D	TraesCS1D01G044100	-	-
QTL_BMmyc25_1D|QTL_STI_BM_1D	TraesCS1D01G044200	GO:0003746	uncharacterized protein loc101258385
QTL_BMmyc25_1D|QTL_STI_BM_1D	TraesCS1D01G044200	GO:0005634	uncharacterized protein loc101258385
QTL_BMmyc25_1D|QTL_STI_BM_1D	TraesCS1D01G044200	GO:0006355	uncharacterized protein loc101258385
QTL_BMmyc25_1D|QTL_STI_BM_1D	TraesCS1D01G044200	GO:0006414	uncharacterized protein loc101258385
QTL_BMmyc25_1D|QTL_STI_BM_1D	TraesCS1D01G044200	GO:0016021	uncharacterized protein loc101258385
QTL_BMmyc25_1D|QTL_STI_BM_1D	TraesCS1D01G044300	GO:0005507	laccase-25-like isoform x2
QTL_BMmyc25_1D|QTL_STI_BM_1D	TraesCS1D01G044300	GO:0016722	laccase-25-like isoform x2
QTL_BMmyc25_1D|QTL_STI_BM_1D	TraesCS1D01G044300	GO:0046274	laccase-25-like isoform x2
QTL_BMmyc25_1D|QTL_STI_BM_1D	TraesCS1D01G044300	GO:0048046	laccase-25-like isoform x2
QTL_BMmyc25_1D|QTL_STI_BM_1D	TraesCS1D01G044300	GO:0052716	laccase-25-like isoform x2
QTL_BMmyc25_1D|QTL_STI_BM_1D	TraesCS1D01G044300	GO:0055114	laccase-25-like isoform x2
QTL_BMmyc25_2A	TraesCS2A01G455600	GO:0004674	probable l-type lectin-domain containing receptor kinase
QTL_BMmyc25_2A	TraesCS2A01G455600	GO:0005524	probable l-type lectin-domain containing receptor kinase
QTL_BMmyc25_2A	TraesCS2A01G455600	GO:0006468	probable l-type lectin-domain containing receptor kinase
QTL_BMmyc25_2A	TraesCS2A01G455600	GO:0016021	probable l-type lectin-domain containing receptor kinase
QTL_BMmyc25_2A	TraesCS2A01G455600	GO:0030246	probable l-type lectin-domain containing receptor kinase
QTL_BMmyc25_2A	TraesCS2A01G455700	-	-
QTL_BMmyc25_2A	TraesCS2A01G455800	GO:0009706	protein multiple chloroplast division site 1
QTL_BMmyc25_2A	TraesCS2A01G455800	GO:0010020	protein multiple chloroplast division site 1
QTL_BMmyc25_2A	TraesCS2A01G455800	GO:0016021	protein multiple chloroplast division site 1
QTL_BMmyc25_2A	TraesCS2A01G455900	GO:0005525	uncharacterized protein loc103712091
QTL_BMmyc25_2A	TraesCS2A01G455900	GO:0005622	uncharacterized protein loc103712091
QTL_BMmyc25_2A	TraesCS2A01G455900	GO:0007264	uncharacterized protein loc103712091
QTL_BMmyc25_2A	TraesCS2A01G456000	GO:0008270	pentatricopeptide repeat-containing protein
QTL_BMmyc25_2A	TraesCS2A01G456000	GO:0009536	pentatricopeptide repeat-containing protein
QTL_BMmyc25_2A	TraesCS2A01G456100	GO:0004683	calcium-dependent protein kinase
QTL_BMmyc25_2A	TraesCS2A01G456100	GO:0004713	calcium-dependent protein kinase
QTL_BMmyc25_2A	TraesCS2A01G456100	GO:0005509	calcium-dependent protein kinase
QTL_BMmyc25_2A	TraesCS2A01G456100	GO:0005516	calcium-dependent protein kinase
QTL_BMmyc25_2A	TraesCS2A01G456100	GO:0005524	calcium-dependent protein kinase
QTL_BMmyc25_2A	TraesCS2A01G456100	GO:0005634	calcium-dependent protein kinase
QTL_BMmyc25_2A	TraesCS2A01G456100	GO:0005737	calcium-dependent protein kinase
QTL_BMmyc25_2A	TraesCS2A01G456100	GO:0005886	calcium-dependent protein kinase
QTL_BMmyc25_2A	TraesCS2A01G456100	GO:0009738	calcium-dependent protein kinase
QTL_BMmyc25_2A	TraesCS2A01G456100	GO:0009931	calcium-dependent protein kinase
QTL_BMmyc25_2A	TraesCS2A01G456100	GO:0018105	calcium-dependent protein kinase
QTL_BMmyc25_2A	TraesCS2A01G456100	GO:0035556	calcium-dependent protein kinase
QTL_BMmyc25_2A	TraesCS2A01G456100	GO:0046777	calcium-dependent protein kinase
QTL_BMmyc25_2A	TraesCS2A01G456200	GO:0004842	e3 ubiquitin-protein ligase lin-2
QTL_BMmyc25_2A	TraesCS2A01G456200	GO:0009536	e3 ubiquitin-protein ligase lin-2
QTL_BMmyc25_2A	TraesCS2A01G456200	GO:0016567	e3 ubiquitin-protein ligase lin-2
QTL_BMmyc25_2A	TraesCS2A01G456300	GO:0004722	probable protein phosphatase 2c 43
QTL_BMmyc25_2A	TraesCS2A01G456300	GO:0005739	probable protein phosphatase 2c 43
QTL_BMmyc25_2A	TraesCS2A01G456300	GO:0006470	probable protein phosphatase 2c 43
QTL_BMmyc25_2A	TraesCS2A01G456300	GO:0046872	probable protein phosphatase 2c 43
QTL_BMmyc25_2A	TraesCS2A01G456400	GO:0004674	probable l-type lectin-domain containing receptor kinase
QTL_BMmyc25_2A	TraesCS2A01G456400	GO:0005524	probable l-type lectin-domain containing receptor kinase
QTL_BMmyc25_2A	TraesCS2A01G456400	GO:0006468	probable l-type lectin-domain containing receptor kinase
QTL_BMmyc25_2A	TraesCS2A01G456400	GO:0016021	probable l-type lectin-domain containing receptor kinase
QTL_BMmyc25_2A	TraesCS2A01G456400	GO:0030246	probable l-type lectin-domain containing receptor kinase
QTL_BMmyc25_2A	TraesCS2A01G456500	GO:0003676	uncharacterized protein loc8060970
QTL_BMmyc25_2A	TraesCS2A01G456500	GO:0008270	uncharacterized protein loc8060970
QTL_BMmyc25_2A	TraesCS2A01G456600	GO:0003677	protein reveille 7-like
QTL_BMmyc25_2A	TraesCS2A01G456600	GO:0005634	protein reveille 7-like
QTL_BMmyc25_2A	TraesCS2A01G456600	GO:0006355	protein reveille 7-like
QTL_BMmyc25_2A	TraesCS2A01G456700	GO:0016874	regulator of chromosome condensation family with fyve zinc finger domain
QTL_BMmyc25_2A	TraesCS2A01G456700	GO:0046872	regulator of chromosome condensation family with fyve zinc finger domain
QTL_BMmyc25_2A	TraesCS2A01G456800	-	-
QTL_BMmyc25_2A	TraesCS2A01G456900	GO:0004672	protein lyk5-like
QTL_BMmyc25_2A	TraesCS2A01G456900	GO:0005524	protein lyk5-like
QTL_BMmyc25_2A	TraesCS2A01G456900	GO:0006468	protein lyk5-like
QTL_BMmyc25_2A	TraesCS2A01G456900	GO:0016020	protein lyk5-like
QTL_BMmyc25_2A	TraesCS2A01G457000	-	-
QTL_BMmyc25_2A	TraesCS2A01G457100	GO:0016279	protein set domain group 40
QTL_BMmyc25_2A	TraesCS2A01G457100	GO:0018026	protein set domain group 40
QTL_BMmyc25_2A	TraesCS2A01G457200	-	-
QTL_BMmyc25_2A	TraesCS2A01G457300	GO:0006457	probable prefoldin subunit 2
QTL_BMmyc25_2A	TraesCS2A01G457300	GO:0016272	probable prefoldin subunit 2
QTL_BMmyc25_2A	TraesCS2A01G457300	GO:0051082	probable prefoldin subunit 2
QTL_BMmyc25_2A	TraesCS2A01G457400	-	-
QTL_BMmyc25_2A	TraesCS2A01G457500	GO:0000785	structural maintenance of chromosomes protein 3
QTL_BMmyc25_2A	TraesCS2A01G457500	GO:0003682	structural maintenance of chromosomes protein 3
QTL_BMmyc25_2A	TraesCS2A01G457500	GO:0005524	structural maintenance of chromosomes protein 3
QTL_BMmyc25_2A	TraesCS2A01G457500	GO:0005737	structural maintenance of chromosomes protein 3
QTL_BMmyc25_2A	TraesCS2A01G457500	GO:0005819	structural maintenance of chromosomes protein 3
QTL_BMmyc25_2A	TraesCS2A01G457500	GO:0006281	structural maintenance of chromosomes protein 3
QTL_BMmyc25_2A	TraesCS2A01G457500	GO:0007064	structural maintenance of chromosomes protein 3
QTL_BMmyc25_2A	TraesCS2A01G457500	GO:0009506	structural maintenance of chromosomes protein 3
QTL_BMmyc25_2A	TraesCS2A01G457500	GO:0016363	structural maintenance of chromosomes protein 3
QTL_BMmyc25_2A	TraesCS2A01G457600	GO:0005524	peroxisome biogenesis protein 6
QTL_BMmyc25_2A	TraesCS2A01G457600	GO:0005622	peroxisome biogenesis protein 6
QTL_BMmyc25_2A	TraesCS2A01G457600	GO:0006635	peroxisome biogenesis protein 6
QTL_BMmyc25_2A	TraesCS2A01G457600	GO:0016558	peroxisome biogenesis protein 6
QTL_BMmyc25_2A	TraesCS2A01G457700	-	-
QTL_BMmyc25_2A	TraesCS2A01G457800	GO:0003723	trna (cytosine -c )-methyltransferase
QTL_BMmyc25_2A	TraesCS2A01G457800	GO:0016428	trna (cytosine -c )-methyltransferase
QTL_BMmyc25_2A	TraesCS2A01G457800	GO:0030488	trna (cytosine -c )-methyltransferase
QTL_BMmyc25_2A	TraesCS2A01G457900	GO:0005739	probable d-2-hydroxyglutarate mitochondrial
QTL_BMmyc25_2A	TraesCS2A01G457900	GO:0006807	probable d-2-hydroxyglutarate mitochondrial
QTL_BMmyc25_2A	TraesCS2A01G457900	GO:0009853	probable d-2-hydroxyglutarate mitochondrial
QTL_BMmyc25_2A	TraesCS2A01G457900	GO:0047545	probable d-2-hydroxyglutarate mitochondrial
QTL_BMmyc25_2A	TraesCS2A01G457900	GO:0050660	probable d-2-hydroxyglutarate mitochondrial
QTL_BMmyc25_2A	TraesCS2A01G457900	GO:0051990	probable d-2-hydroxyglutarate mitochondrial
QTL_BMmyc25_2A	TraesCS2A01G457900	GO:0055114	probable d-2-hydroxyglutarate mitochondrial
QTL_BMmyc25_2A	TraesCS2A01G458000	GO:0003735	ubiquitin-like
QTL_BMmyc25_2A	TraesCS2A01G458000	GO:0005840	ubiquitin-like
QTL_BMmyc25_2A	TraesCS2A01G458000	GO:0006412	ubiquitin-like
QTL_BMmyc25_2A	TraesCS2A01G458100	GO:0003735	ubiquitin-like
QTL_BMmyc25_2A	TraesCS2A01G458100	GO:0005840	ubiquitin-like
QTL_BMmyc25_2A	TraesCS2A01G458100	GO:0006412	ubiquitin-like
QTL_BMmyc25_2A	TraesCS2A01G458200	-	-
QTL_BMmyc25_2A	TraesCS2A01G458300	GO:0006355	protein far1-related sequence 5-like
QTL_BMmyc25_2A	TraesCS2A01G458300	GO:0008270	protein far1-related sequence 5-like
QTL_BMmyc25_2A	TraesCS2A01G458400	-	-
QTL_BMmyc25_2A	TraesCS2A01G458500	-	-
QTL_BMmyc25_2A	TraesCS2A01G458600	GO:0003735	ubiquitin-like
QTL_BMmyc25_2A	TraesCS2A01G458600	GO:0005840	ubiquitin-like
QTL_BMmyc25_2A	TraesCS2A01G458600	GO:0006412	ubiquitin-like
QTL_BMmyc25_2A	TraesCS2A01G458600	GO:0016021	ubiquitin-like
QTL_BMmyc25_2A	TraesCS2A01G458700	-	-
QTL_BMmyc25_2A	TraesCS2A01G458800	GO:0003735	ubiquitin-like
QTL_BMmyc25_2A	TraesCS2A01G458800	GO:0005840	ubiquitin-like
QTL_BMmyc25_2A	TraesCS2A01G458800	GO:0006412	ubiquitin-like
QTL_BMmyc25_2A	TraesCS2A01G458800	GO:0016021	ubiquitin-like
QTL_BMmyc25_2A	TraesCS2A01G458900	GO:0005576	expansin-b9
QTL_BMmyc25_2A	TraesCS2A01G458900	GO:0005618	expansin-b9
QTL_BMmyc25_2A	TraesCS2A01G458900	GO:0016020	expansin-b9
QTL_BMmyc25_2A	TraesCS2A01G458900	GO:0019953	expansin-b9
QTL_BMmyc25_2A	TraesCS2A01G458900	GO:0071555	expansin-b9
QTL_BMmyc25_2A	TraesCS2A01G459000	GO:0000028	30s ribosomal protein s11
QTL_BMmyc25_2A	TraesCS2A01G459000	GO:0000462	30s ribosomal protein s11
QTL_BMmyc25_2A	TraesCS2A01G459000	GO:0003735	30s ribosomal protein s11
QTL_BMmyc25_2A	TraesCS2A01G459000	GO:0005763	30s ribosomal protein s11
QTL_BMmyc25_2A	TraesCS2A01G459000	GO:0006412	30s ribosomal protein s11
QTL_BMmyc25_2A	TraesCS2A01G459000	GO:0010197	30s ribosomal protein s11
QTL_BMmyc25_2A	TraesCS2A01G459000	GO:0048027	30s ribosomal protein s11
QTL_BMmyc25_2A	TraesCS2A01G459000	GO:0070181	30s ribosomal protein s11
QTL_BMmyc25_2A	TraesCS2A01G459100	GO:0043531	disease resistance protein at1g50180
QTL_BMmyc25_2A	TraesCS2A01G459200	-	-
QTL_BMmyc25_2A	TraesCS2A01G459300	-	-
QTL_BMmyc25_2A	TraesCS2A01G459400	-	-
QTL_BMmyc25_2A	TraesCS2A01G459500	-	-
QTL_BMmyc25_2A	TraesCS2A01G459600	GO:0000105	imidazoleglycerol-phosphate dehydratase
QTL_BMmyc25_2A	TraesCS2A01G459600	GO:0004424	imidazoleglycerol-phosphate dehydratase
QTL_BMmyc25_2A	TraesCS2A01G459600	GO:0009536	imidazoleglycerol-phosphate dehydratase
QTL_BMmyc25_2A	TraesCS2A01G459700	GO:0003677	nac domain-containing protein 67-like
QTL_BMmyc25_2A	TraesCS2A01G459700	GO:0005634	nac domain-containing protein 67-like
QTL_BMmyc25_2A	TraesCS2A01G459700	GO:0006355	nac domain-containing protein 67-like
QTL_BMmyc25_2A	TraesCS2A01G459800	GO:0005576	germin-like protein 4-1
QTL_BMmyc25_2A	TraesCS2A01G459800	GO:0005618	germin-like protein 4-1
QTL_BMmyc25_2A	TraesCS2A01G459800	GO:0030145	germin-like protein 4-1
QTL_BMmyc25_2A	TraesCS2A01G459800	GO:0033609	germin-like protein 4-1
QTL_BMmyc25_2A	TraesCS2A01G459800	GO:0045735	germin-like protein 4-1
QTL_BMmyc25_2A	TraesCS2A01G459800	GO:0046564	germin-like protein 4-1
QTL_BMmyc25_2A	TraesCS2A01G459900	GO:0005618	germin-like protein 4-1
QTL_BMmyc25_2A	TraesCS2A01G459900	GO:0030145	germin-like protein 4-1
QTL_BMmyc25_2A	TraesCS2A01G459900	GO:0033609	germin-like protein 4-1
QTL_BMmyc25_2A	TraesCS2A01G459900	GO:0045735	germin-like protein 4-1
QTL_BMmyc25_2A	TraesCS2A01G459900	GO:0046564	germin-like protein 4-1
QTL_BMmyc25_2A	TraesCS2A01G459900	GO:0048046	germin-like protein 4-1
QTL_BMmyc25_2A	TraesCS2A01G460000	GO:0004584	gpi mannosyltransferase 2
QTL_BMmyc25_2A	TraesCS2A01G460000	GO:0005789	gpi mannosyltransferase 2
QTL_BMmyc25_2A	TraesCS2A01G460000	GO:0006506	gpi mannosyltransferase 2
QTL_BMmyc25_2A	TraesCS2A01G460000	GO:0016021	gpi mannosyltransferase 2
QTL_BMmyc25_2A	TraesCS2A01G460000	GO:0031501	gpi mannosyltransferase 2
QTL_BMmyc25_2A	TraesCS2A01G460000	GO:0097502	gpi mannosyltransferase 2
QTL_BMmyc25_2A	TraesCS2A01G460100	GO:0005739	pentatricopeptide repeat-containing protein mitochondrial
QTL_BMmyc25_2A	TraesCS2A01G460100	GO:0016021	pentatricopeptide repeat-containing protein mitochondrial
QTL_BMmyc25_2A	TraesCS2A01G460200	GO:0006351	nodulation-signaling pathway 1 protein
QTL_BMmyc25_2A	TraesCS2A01G460200	GO:0042446	nodulation-signaling pathway 1 protein
QTL_BMmyc25_2A	TraesCS2A01G460200	GO:2000032	nodulation-signaling pathway 1 protein
QTL_BMmyc25_2A	TraesCS2A01G460300	GO:0003677	b3 domain-containing protein os03g0621600
QTL_BMmyc25_2A	TraesCS2A01G460300	GO:0005524	b3 domain-containing protein os03g0621600
QTL_BMmyc25_2A	TraesCS2A01G460300	GO:0005634	b3 domain-containing protein os03g0621600
QTL_BMmyc25_2A	TraesCS2A01G460300	GO:0006355	b3 domain-containing protein os03g0621600
QTL_BMmyc25_2A	TraesCS2A01G460300	GO:0016020	b3 domain-containing protein os03g0621600
QTL_BMmyc25_2A	TraesCS2A01G460300	GO:0032502	b3 domain-containing protein os03g0621600
QTL_BMmyc25_2A	TraesCS2A01G460300	GO:0045132	b3 domain-containing protein os03g0621600
QTL_BMmyc25_2A	TraesCS2A01G460400	GO:0003978	probable udp-arabinose 4-epimerase 2
QTL_BMmyc25_2A	TraesCS2A01G460400	GO:0006012	probable udp-arabinose 4-epimerase 2
QTL_BMmyc25_2A	TraesCS2A01G460400	GO:0016021	probable udp-arabinose 4-epimerase 2
QTL_BMmyc25_2A	TraesCS2A01G460400	GO:0032580	probable udp-arabinose 4-epimerase 2
QTL_BMmyc25_2A	TraesCS2A01G460400	GO:0033358	probable udp-arabinose 4-epimerase 2
QTL_BMmyc25_2A	TraesCS2A01G460400	GO:0045227	probable udp-arabinose 4-epimerase 2
QTL_BMmyc25_2A	TraesCS2A01G460400	GO:0050373	probable udp-arabinose 4-epimerase 2
QTL_BMmyc25_2A	TraesCS2A01G460400	GO:0050662	probable udp-arabinose 4-epimerase 2
QTL_BMmyc25_2A	TraesCS2A01G460500	-	-
QTL_BMmyc25_2A	TraesCS2A01G460600	-	-
QTL_BMmyc25_2A	TraesCS2A01G460700	GO:0003677	b3 domain-containing protein os11g0156000-like
QTL_BMmyc25_2A	TraesCS2A01G460700	GO:0005634	b3 domain-containing protein os11g0156000-like
QTL_BMmyc25_2A	TraesCS2A01G460700	GO:0006355	b3 domain-containing protein os11g0156000-like
QTL_BMmyc25_2A	TraesCS2A01G460800	-	-
QTL_BMmyc25_2A	TraesCS2A01G460900	-	-
QTL_BMmyc25_2A	TraesCS2A01G461000	-	-
QTL_BMmyc25_2A	TraesCS2A01G461100	-	-
QTL_BMmyc25_2A	TraesCS2A01G461200	-	-
QTL_BMmyc25_2A	TraesCS2A01G461300	-	-
QTL_BMmyc25_2A	TraesCS2A01G461400	-	-
QTL_BMmyc25_2A	TraesCS2A01G461500	-	-
QTL_BMmyc25_2A	TraesCS2A01G461600	GO:0005483	gamma-soluble nsf attachment protein
QTL_BMmyc25_2A	TraesCS2A01G461600	GO:0005774	gamma-soluble nsf attachment protein
QTL_BMmyc25_2A	TraesCS2A01G461600	GO:0005886	gamma-soluble nsf attachment protein
QTL_BMmyc25_2A	TraesCS2A01G461600	GO:0006886	gamma-soluble nsf attachment protein
QTL_BMmyc25_2A	TraesCS2A01G461600	GO:0019905	gamma-soluble nsf attachment protein
QTL_BMmyc25_2A	TraesCS2A01G461600	GO:0031201	gamma-soluble nsf attachment protein
QTL_BMmyc25_2A	TraesCS2A01G461600	GO:0061025	gamma-soluble nsf attachment protein
QTL_BMmyc25_2A	TraesCS2A01G461700	GO:0005634	protein spatula
QTL_BMmyc25_2A	TraesCS2A01G461700	GO:0046983	protein spatula
QTL_BMmyc25_2A	TraesCS2A01G461800	GO:0004672	lrr receptor-like serine threonine-protein kinase fls2
QTL_BMmyc25_2A	TraesCS2A01G461800	GO:0005524	lrr receptor-like serine threonine-protein kinase fls2
QTL_BMmyc25_2A	TraesCS2A01G461800	GO:0005768	lrr receptor-like serine threonine-protein kinase fls2
QTL_BMmyc25_2A	TraesCS2A01G461800	GO:0005886	lrr receptor-like serine threonine-protein kinase fls2
QTL_BMmyc25_2A	TraesCS2A01G461800	GO:0006468	lrr receptor-like serine threonine-protein kinase fls2
QTL_BMmyc25_2A	TraesCS2A01G461800	GO:0006898	lrr receptor-like serine threonine-protein kinase fls2
QTL_BMmyc25_2A	TraesCS2A01G461800	GO:0010359	lrr receptor-like serine threonine-protein kinase fls2
QTL_BMmyc25_2A	TraesCS2A01G461800	GO:0016021	lrr receptor-like serine threonine-protein kinase fls2
QTL_BMmyc25_2A	TraesCS2A01G461800	GO:0016045	lrr receptor-like serine threonine-protein kinase fls2
QTL_BMmyc25_2A	TraesCS2A01G461800	GO:0042742	lrr receptor-like serine threonine-protein kinase fls2
QTL_BMmyc25_2A	TraesCS2A01G461800	GO:0052544	lrr receptor-like serine threonine-protein kinase fls2
QTL_BMmyc25_2A	TraesCS2A01G461900	GO:0004672	lrr receptor-like serine threonine-protein kinase fls2
QTL_BMmyc25_2A	TraesCS2A01G461900	GO:0005524	lrr receptor-like serine threonine-protein kinase fls2
QTL_BMmyc25_2A	TraesCS2A01G461900	GO:0005768	lrr receptor-like serine threonine-protein kinase fls2
QTL_BMmyc25_2A	TraesCS2A01G461900	GO:0005886	lrr receptor-like serine threonine-protein kinase fls2
QTL_BMmyc25_2A	TraesCS2A01G461900	GO:0006468	lrr receptor-like serine threonine-protein kinase fls2
QTL_BMmyc25_2A	TraesCS2A01G461900	GO:0006898	lrr receptor-like serine threonine-protein kinase fls2
QTL_BMmyc25_2A	TraesCS2A01G461900	GO:0010359	lrr receptor-like serine threonine-protein kinase fls2
QTL_BMmyc25_2A	TraesCS2A01G461900	GO:0016021	lrr receptor-like serine threonine-protein kinase fls2
QTL_BMmyc25_2A	TraesCS2A01G461900	GO:0016045	lrr receptor-like serine threonine-protein kinase fls2
QTL_BMmyc25_2A	TraesCS2A01G461900	GO:0042742	lrr receptor-like serine threonine-protein kinase fls2
QTL_BMmyc25_2A	TraesCS2A01G461900	GO:0052544	lrr receptor-like serine threonine-protein kinase fls2
QTL_BMmyc25_2A	TraesCS2A01G462000	GO:0003677	uncharacterized protein partial
QTL_BMmyc25_2A	TraesCS2A01G462000	GO:0004386	uncharacterized protein partial
QTL_BMmyc25_2A	TraesCS2A01G462000	GO:0004672	uncharacterized protein partial
QTL_BMmyc25_2A	TraesCS2A01G462000	GO:0004725	uncharacterized protein partial
QTL_BMmyc25_2A	TraesCS2A01G462000	GO:0005524	uncharacterized protein partial
QTL_BMmyc25_2A	TraesCS2A01G462000	GO:0005634	uncharacterized protein partial
QTL_BMmyc25_2A	TraesCS2A01G462000	GO:0005773	uncharacterized protein partial
QTL_BMmyc25_2A	TraesCS2A01G462000	GO:0006468	uncharacterized protein partial
QTL_BMmyc25_2A	TraesCS2A01G462000	GO:0006813	uncharacterized protein partial
QTL_BMmyc25_2A	TraesCS2A01G462000	GO:0007062	uncharacterized protein partial
QTL_BMmyc25_2A	TraesCS2A01G462000	GO:0007275	uncharacterized protein partial
QTL_BMmyc25_2A	TraesCS2A01G462000	GO:0009734	uncharacterized protein partial
QTL_BMmyc25_2A	TraesCS2A01G462000	GO:0015914	uncharacterized protein partial
QTL_BMmyc25_2A	TraesCS2A01G462000	GO:0016020	uncharacterized protein partial
QTL_BMmyc25_2A	TraesCS2A01G462000	GO:0031048	uncharacterized protein partial
QTL_BMmyc25_2A	TraesCS2A01G462000	GO:0035335	uncharacterized protein partial
QTL_BMmyc25_2A	TraesCS2A01G462000	GO:0035864	uncharacterized protein partial
QTL_BMmyc25_2A	TraesCS2A01G462000	GO:0045132	uncharacterized protein partial
QTL_BMmyc25_2A	TraesCS2A01G462000	GO:0046872	uncharacterized protein partial
QTL_BMmyc25_2A	TraesCS2A01G462100	-	-
QTL_BMmyc25_2A	TraesCS2A01G462200	GO:0005506	premnaspirodiene oxygenase
QTL_BMmyc25_2A	TraesCS2A01G462200	GO:0016021	premnaspirodiene oxygenase
QTL_BMmyc25_2A	TraesCS2A01G462200	GO:0016709	premnaspirodiene oxygenase
QTL_BMmyc25_2A	TraesCS2A01G462200	GO:0020037	premnaspirodiene oxygenase
QTL_BMmyc25_2A	TraesCS2A01G462200	GO:0044550	premnaspirodiene oxygenase
QTL_BMmyc25_2A	TraesCS2A01G462200	GO:0055114	premnaspirodiene oxygenase
QTL_BMmyc25_2A	TraesCS2A01G462300	GO:0009813	anthocyanidin -o-glucosyltransferase
QTL_BMmyc25_2A	TraesCS2A01G462300	GO:0016020	anthocyanidin -o-glucosyltransferase
QTL_BMmyc25_2A	TraesCS2A01G462300	GO:0043231	anthocyanidin -o-glucosyltransferase
QTL_BMmyc25_2A	TraesCS2A01G462300	GO:0052696	anthocyanidin -o-glucosyltransferase
QTL_BMmyc25_2A	TraesCS2A01G462300	GO:0080043	anthocyanidin -o-glucosyltransferase
QTL_BMmyc25_2A	TraesCS2A01G462300	GO:0080044	anthocyanidin -o-glucosyltransferase
QTL_BMmyc25_2A	TraesCS2A01G462400	-	-
QTL_BMmyc25_2A	TraesCS2A01G462500	GO:0003677	nac domain-containing protein 21 22
QTL_BMmyc25_2A	TraesCS2A01G462500	GO:0005634	nac domain-containing protein 21 22
QTL_BMmyc25_2A	TraesCS2A01G462500	GO:0006355	nac domain-containing protein 21 22
QTL_BMmyc25_2A	TraesCS2A01G462600	GO:0005634	f-box kelch-repeat protein at5g60570
QTL_BMmyc25_2A	TraesCS2A01G462600	GO:0016021	f-box kelch-repeat protein at5g60570
QTL_BMmyc25_2A	TraesCS2A01G462700	GO:0004674	serine threonine-protein kinase
QTL_BMmyc25_2A	TraesCS2A01G462700	GO:0005524	serine threonine-protein kinase
QTL_BMmyc25_2A	TraesCS2A01G462700	GO:0005886	serine threonine-protein kinase
QTL_BMmyc25_2A	TraesCS2A01G462700	GO:0006468	serine threonine-protein kinase
QTL_BMmyc25_2A	TraesCS2A01G462700	GO:0016021	serine threonine-protein kinase
QTL_BMmyc25_2A	TraesCS2A01G462800	GO:0006397	7-deoxyloganetic acid glucosyltransferase-like
QTL_BMmyc25_2A	TraesCS2A01G462800	GO:0009813	7-deoxyloganetic acid glucosyltransferase-like
QTL_BMmyc25_2A	TraesCS2A01G462800	GO:0043231	7-deoxyloganetic acid glucosyltransferase-like
QTL_BMmyc25_2A	TraesCS2A01G462800	GO:0052696	7-deoxyloganetic acid glucosyltransferase-like
QTL_BMmyc25_2A	TraesCS2A01G462800	GO:0080043	7-deoxyloganetic acid glucosyltransferase-like
QTL_BMmyc25_2A	TraesCS2A01G462800	GO:0080044	7-deoxyloganetic acid glucosyltransferase-like
QTL_BMmyc25_2A	TraesCS2A01G462900	-	-
QTL_BMmyc25_2A	TraesCS2A01G463000	GO:0004674	probable receptor-like protein kinase at1g30570
QTL_BMmyc25_2A	TraesCS2A01G463000	GO:0004713	probable receptor-like protein kinase at1g30570
QTL_BMmyc25_2A	TraesCS2A01G463000	GO:0005524	probable receptor-like protein kinase at1g30570
QTL_BMmyc25_2A	TraesCS2A01G463000	GO:0006468	probable receptor-like protein kinase at1g30570
QTL_BMmyc25_2A	TraesCS2A01G463100	GO:0003676	f-box wd-40 repeat-containing protein at5g21040
QTL_BMmyc25_2A	TraesCS2A01G463100	GO:0009536	f-box wd-40 repeat-containing protein at5g21040
QTL_BMmyc25_2A	TraesCS2A01G463100	GO:0016036	f-box wd-40 repeat-containing protein at5g21040
QTL_BMmyc25_2A	TraesCS2A01G463200	GO:0016021	-like protein
QTL_BMmyc25_2A	TraesCS2A01G463300	GO:0009813	scopoletin glucosyltransferase
QTL_BMmyc25_2A	TraesCS2A01G463300	GO:0016021	scopoletin glucosyltransferase
QTL_BMmyc25_2A	TraesCS2A01G463300	GO:0043231	scopoletin glucosyltransferase
QTL_BMmyc25_2A	TraesCS2A01G463300	GO:0052696	scopoletin glucosyltransferase
QTL_BMmyc25_2A	TraesCS2A01G463300	GO:0080043	scopoletin glucosyltransferase
QTL_BMmyc25_2A	TraesCS2A01G463300	GO:0080044	scopoletin glucosyltransferase
QTL_BMmyc25_2A	TraesCS2A01G463400	GO:0003677	ethylene-responsive transcription factor 1b-like
QTL_BMmyc25_2A	TraesCS2A01G463400	GO:0003700	ethylene-responsive transcription factor 1b-like
QTL_BMmyc25_2A	TraesCS2A01G463400	GO:0005634	ethylene-responsive transcription factor 1b-like
QTL_BMmyc25_2A	TraesCS2A01G463400	GO:0006355	ethylene-responsive transcription factor 1b-like
QTL_BMmyc25_2A	TraesCS2A01G463400	GO:0010104	ethylene-responsive transcription factor 1b-like
QTL_BMmyc25_2A	TraesCS2A01G463500	GO:0006915	bag family molecular chaperone regulator 1-like
QTL_BMmyc25_2A	TraesCS2A01G463500	GO:0051087	bag family molecular chaperone regulator 1-like
QTL_BMmyc25_2A	TraesCS2A01G463600	GO:0005506	premnaspirodiene oxygenase-like
QTL_BMmyc25_2A	TraesCS2A01G463600	GO:0016021	premnaspirodiene oxygenase-like
QTL_BMmyc25_2A	TraesCS2A01G463600	GO:0016709	premnaspirodiene oxygenase-like
QTL_BMmyc25_2A	TraesCS2A01G463600	GO:0020037	premnaspirodiene oxygenase-like
QTL_BMmyc25_2A	TraesCS2A01G463600	GO:0044550	premnaspirodiene oxygenase-like
QTL_BMmyc25_2A	TraesCS2A01G463600	GO:0055114	premnaspirodiene oxygenase-like
QTL_BMmyc25_2A	TraesCS2A01G463700	-	-
QTL_BMmyc25_2A	TraesCS2A01G463800	GO:0005506	premnaspirodiene oxygenase-like
QTL_BMmyc25_2A	TraesCS2A01G463800	GO:0016021	premnaspirodiene oxygenase-like
QTL_BMmyc25_2A	TraesCS2A01G463800	GO:0016709	premnaspirodiene oxygenase-like
QTL_BMmyc25_2A	TraesCS2A01G463800	GO:0020037	premnaspirodiene oxygenase-like
QTL_BMmyc25_2A	TraesCS2A01G463800	GO:0044550	premnaspirodiene oxygenase-like
QTL_BMmyc25_2A	TraesCS2A01G463800	GO:0055114	premnaspirodiene oxygenase-like
QTL_BMmyc25_2A	TraesCS2A01G463900	GO:0005524	abc transporter c family member 2
QTL_BMmyc25_2A	TraesCS2A01G463900	GO:0016021	abc transporter c family member 2
QTL_BMmyc25_2A	TraesCS2A01G463900	GO:0042626	abc transporter c family member 2
QTL_BMmyc25_2A	TraesCS2A01G463900	GO:0055085	abc transporter c family member 2
QTL_BMmyc25_2A	TraesCS2A01G464000	GO:0005886	uncharacterized protein loc8074723 isoform x2
QTL_BMmyc25_2A	TraesCS2A01G464100	-	-
QTL_BMmyc25_2A	TraesCS2A01G464200	GO:0016020	nitrate-induced noi protein
QTL_BMmyc25_2A	TraesCS2A01G464300	GO:0000166	nucleolin 2-like
QTL_BMmyc25_2A	TraesCS2A01G464300	GO:0003723	nucleolin 2-like
QTL_BMmyc25_2A	TraesCS2A01G464300	GO:0005730	nucleolin 2-like
QTL_BMmyc25_2A	TraesCS2A01G464300	GO:0006364	nucleolin 2-like
QTL_BMmyc25_2A	TraesCS2A01G464400	GO:0043531	disease resistance protein rga2
QTL_BMmyc25_2A	TraesCS2A01G464500	GO:0043531	disease resistance protein rga2
QTL_BMmyc25_2A	TraesCS2A01G464600	GO:0005739	disease resistance protein rga2
QTL_BMmyc25_2A	TraesCS2A01G464600	GO:0043531	disease resistance protein rga2
QTL_BMmyc25_2A	TraesCS2A01G464700	GO:0043531	disease resistance protein rga2
QTL_BMmyc25_2A	TraesCS2A01G464800	GO:0005739	disease resistance protein rga2
QTL_BMmyc25_2A	TraesCS2A01G464800	GO:0043531	disease resistance protein rga2
QTL_BMmyc25_2A	TraesCS2A01G464900	GO:0043531	disease resistance protein rga2
QTL_BMmyc25_2A	TraesCS2A01G465000	GO:0005739	disease resistance protein rga2
QTL_BMmyc25_2A	TraesCS2A01G465000	GO:0043531	disease resistance protein rga2
QTL_BMmyc25_2A	TraesCS2A01G465100	GO:0043531	disease resistance protein rga2
QTL_BMmyc25_2A	TraesCS2A01G465200	GO:0043531	disease resistance protein rga2
QTL_BMmyc25_2A	TraesCS2A01G465300	GO:0005509	external alternative nad h-ubiquinone oxidoreductase mitochondrial
QTL_BMmyc25_2A	TraesCS2A01G465300	GO:0016491	external alternative nad h-ubiquinone oxidoreductase mitochondrial
QTL_BMmyc25_2A	TraesCS2A01G465300	GO:0055114	external alternative nad h-ubiquinone oxidoreductase mitochondrial
QTL_BMmyc25_2A	TraesCS2A01G465400	GO:0006400	trna (guanine-n -)-methyltransferase
QTL_BMmyc25_2A	TraesCS2A01G465400	GO:0008176	trna (guanine-n -)-methyltransferase
QTL_BMmyc25_2A	TraesCS2A01G465400	GO:0016021	trna (guanine-n -)-methyltransferase
QTL_BMmyc25_2A	TraesCS2A01G465400	GO:0036265	trna (guanine-n -)-methyltransferase
QTL_BMmyc25_2A	TraesCS2A01G465400	GO:0043527	trna (guanine-n -)-methyltransferase
QTL_BMmyc25_2A	TraesCS2A01G465500	-	-
QTL_BMmyc25_2A	TraesCS2A01G465600	GO:0003677	disease resistance protein rga4
QTL_BMmyc25_2A	TraesCS2A01G465600	GO:0043531	disease resistance protein rga4
QTL_BMmyc25_2A	TraesCS2A01G465700	GO:0003677	b3 domain-containing protein os03g0212300-like
QTL_BMmyc25_2A	TraesCS2A01G465700	GO:0005634	b3 domain-containing protein os03g0212300-like
QTL_BMmyc25_2A	TraesCS2A01G465700	GO:0006355	b3 domain-containing protein os03g0212300-like
QTL_BMmyc25_2A	TraesCS2A01G465800	GO:0016021	transmembrane protein 45a-like
QTL_BMmyc25_2A	TraesCS2A01G465900	GO:0000166	serine threonine-protein kinase pbl13-like isoform x1
QTL_BMmyc25_2A	TraesCS2A01G465900	GO:0004672	serine threonine-protein kinase pbl13-like isoform x1
QTL_BMmyc25_2A	TraesCS2A01G465900	GO:0016310	serine threonine-protein kinase pbl13-like isoform x1
QTL_BMmyc25_2A	TraesCS2A01G466000	GO:0016021	transmembrane protein 45a-like
QTL_BMmyc25_2A	TraesCS2A01G466100	-	-
QTL_BMmyc25_2A	TraesCS2A01G466200	GO:0016021	uncharacterized protein loc104581427
QTL_BMmyc25_2A	TraesCS2A01G466300	GO:0016021	uncharacterized protein loc104581427
QTL_BMmyc25_2A	TraesCS2A01G466400	GO:0016020	nb-lrr protein
QTL_BMmyc25_2A	TraesCS2A01G466400	GO:0097159	nb-lrr protein
QTL_BMmyc25_2A	TraesCS2A01G466400	GO:1901363	nb-lrr protein
QTL_BMmyc25_2A	TraesCS2A01G466500	GO:0097159	disease resistance protein rga2-like isoform x1
QTL_BMmyc25_2A	TraesCS2A01G466500	GO:1901363	disease resistance protein rga2-like isoform x1
QTL_BMmyc25_2A	TraesCS2A01G466600	-	-
QTL_BMmyc25_2A	TraesCS2A01G466700	-	-
QTL_BMmyc25_2A	TraesCS2A01G466800	GO:0005829	probable nucleoredoxin 1-1
QTL_BMmyc25_2A	TraesCS2A01G466800	GO:0010183	probable nucleoredoxin 1-1
QTL_BMmyc25_2A	TraesCS2A01G466800	GO:0016491	probable nucleoredoxin 1-1
QTL_BMmyc25_2A	TraesCS2A01G466800	GO:0045454	probable nucleoredoxin 1-1
QTL_BMmyc25_2A	TraesCS2A01G466800	GO:0080092	probable nucleoredoxin 1-1
QTL_BMmyc25_2A	TraesCS2A01G466900	GO:0004674	wall-associated receptor kinase 3
QTL_BMmyc25_2A	TraesCS2A01G466900	GO:0005509	wall-associated receptor kinase 3
QTL_BMmyc25_2A	TraesCS2A01G466900	GO:0005524	wall-associated receptor kinase 3
QTL_BMmyc25_2A	TraesCS2A01G466900	GO:0005886	wall-associated receptor kinase 3
QTL_BMmyc25_2A	TraesCS2A01G466900	GO:0006468	wall-associated receptor kinase 3
QTL_BMmyc25_2A	TraesCS2A01G466900	GO:0007166	wall-associated receptor kinase 3
QTL_BMmyc25_2A	TraesCS2A01G466900	GO:0016021	wall-associated receptor kinase 3
QTL_BMmyc25_2A	TraesCS2A01G466900	GO:0030247	wall-associated receptor kinase 3
QTL_BMmyc25_2A	TraesCS2A01G467000	GO:0004601	peroxidase 64
QTL_BMmyc25_2A	TraesCS2A01G467000	GO:0005576	peroxidase 64
QTL_BMmyc25_2A	TraesCS2A01G467000	GO:0006979	peroxidase 64
QTL_BMmyc25_2A	TraesCS2A01G467000	GO:0009505	peroxidase 64
QTL_BMmyc25_2A	TraesCS2A01G467000	GO:0009664	peroxidase 64
QTL_BMmyc25_2A	TraesCS2A01G467000	GO:0020037	peroxidase 64
QTL_BMmyc25_2A	TraesCS2A01G467000	GO:0042744	peroxidase 64
QTL_BMmyc25_2A	TraesCS2A01G467000	GO:0046872	peroxidase 64
QTL_BMmyc25_2A	TraesCS2A01G467000	GO:0055114	peroxidase 64
QTL_BMmyc25_2A	TraesCS2A01G467000	GO:0098869	peroxidase 64
QTL_BMmyc25_2A	TraesCS2A01G467100	GO:0003700	abscisic acid-insensitive 5-like protein 2
QTL_BMmyc25_2A	TraesCS2A01G467100	GO:0005634	abscisic acid-insensitive 5-like protein 2
QTL_BMmyc25_2A	TraesCS2A01G467100	GO:0006355	abscisic acid-insensitive 5-like protein 2
QTL_BMmyc25_2A	TraesCS2A01G467100	GO:0043565	abscisic acid-insensitive 5-like protein 2
QTL_BMmyc25_2A	TraesCS2A01G467200	-	-
QTL_BMmyc25_2A	TraesCS2A01G467300	GO:0008168	lysine-specific histone demethylase 1
QTL_BMmyc25_2A	TraesCS2A01G467300	GO:0016491	lysine-specific histone demethylase 1
QTL_BMmyc25_2A	TraesCS2A01G467300	GO:0032259	lysine-specific histone demethylase 1
QTL_BMmyc25_2A	TraesCS2A01G467300	GO:0055114	lysine-specific histone demethylase 1
QTL_BMmyc25_2A	TraesCS2A01G467400	GO:0016740	uncharacterized acetyltransferase at3g50280-like
QTL_BMmyc25_2A	TraesCS2A01G467500	GO:0004857	invertase inhibitor
QTL_BMmyc25_2A	TraesCS2A01G467500	GO:0043086	invertase inhibitor
QTL_BMmyc25_2A	TraesCS2A01G467600	GO:0000738	exonuclease chloroplastic mitochondrial
QTL_BMmyc25_2A	TraesCS2A01G467600	GO:0003676	exonuclease chloroplastic mitochondrial
QTL_BMmyc25_2A	TraesCS2A01G467600	GO:0004527	exonuclease chloroplastic mitochondrial
QTL_BMmyc25_2A	TraesCS2A01G467600	GO:0005739	exonuclease chloroplastic mitochondrial
QTL_BMmyc25_2A	TraesCS2A01G467600	GO:0009536	exonuclease chloroplastic mitochondrial
QTL_BMmyc25_2A	TraesCS2A01G467700	GO:0005777	peroxisomal -2-hydroxy-acid oxidase glo3
QTL_BMmyc25_2A	TraesCS2A01G467700	GO:0008891	peroxisomal -2-hydroxy-acid oxidase glo3
QTL_BMmyc25_2A	TraesCS2A01G467700	GO:0009854	peroxisomal -2-hydroxy-acid oxidase glo3
QTL_BMmyc25_2A	TraesCS2A01G467700	GO:0010109	peroxisomal -2-hydroxy-acid oxidase glo3
QTL_BMmyc25_2A	TraesCS2A01G467700	GO:0010181	peroxisomal -2-hydroxy-acid oxidase glo3
QTL_BMmyc25_2A	TraesCS2A01G467700	GO:0019048	peroxisomal -2-hydroxy-acid oxidase glo3
QTL_BMmyc25_2A	TraesCS2A01G467700	GO:0043531	peroxisomal -2-hydroxy-acid oxidase glo3
QTL_BMmyc25_2A	TraesCS2A01G467700	GO:0052852	peroxisomal -2-hydroxy-acid oxidase glo3
QTL_BMmyc25_2A	TraesCS2A01G467700	GO:0052853	peroxisomal -2-hydroxy-acid oxidase glo3
QTL_BMmyc25_2A	TraesCS2A01G467700	GO:0052854	peroxisomal -2-hydroxy-acid oxidase glo3
QTL_BMmyc25_2A	TraesCS2A01G467700	GO:0055114	peroxisomal -2-hydroxy-acid oxidase glo3
QTL_BMmyc25_2A	TraesCS2A01G467800	GO:0005786	signal recognition particle 14 kda protein
QTL_BMmyc25_2A	TraesCS2A01G467800	GO:0006614	signal recognition particle 14 kda protein
QTL_BMmyc25_2A	TraesCS2A01G467800	GO:0008312	signal recognition particle 14 kda protein
QTL_BMmyc25_2A	TraesCS2A01G467800	GO:0030942	signal recognition particle 14 kda protein
QTL_BMmyc25_2A	TraesCS2A01G467900	GO:0004047	mitochondrial
QTL_BMmyc25_2A	TraesCS2A01G467900	GO:0005739	mitochondrial
QTL_BMmyc25_2A	TraesCS2A01G467900	GO:0006546	mitochondrial
QTL_BMmyc25_2A	TraesCS2A01G467900	GO:0007389	mitochondrial
QTL_BMmyc25_2A	TraesCS2A01G467900	GO:0008361	mitochondrial
QTL_BMmyc25_2A	TraesCS2A01G467900	GO:0008483	mitochondrial
QTL_BMmyc25_2A	TraesCS2A01G467900	GO:0009534	mitochondrial
QTL_BMmyc25_2A	TraesCS2A01G467900	GO:0009658	mitochondrial
QTL_BMmyc25_2A	TraesCS2A01G467900	GO:0009926	mitochondrial
QTL_BMmyc25_2A	TraesCS2A01G467900	GO:0009941	mitochondrial
QTL_BMmyc25_2A	TraesCS2A01G467900	GO:0010015	mitochondrial
QTL_BMmyc25_2A	TraesCS2A01G467900	GO:0010075	mitochondrial
QTL_BMmyc25_2A	TraesCS2A01G467900	GO:0016020	mitochondrial
QTL_BMmyc25_2A	TraesCS2A01G467900	GO:0016117	mitochondrial
QTL_BMmyc25_2A	TraesCS2A01G467900	GO:0019344	mitochondrial
QTL_BMmyc25_2A	TraesCS2A01G467900	GO:0022626	mitochondrial
QTL_BMmyc25_2A	TraesCS2A01G467900	GO:0032259	mitochondrial
QTL_BMmyc25_2A	TraesCS2A01G467900	GO:0042744	mitochondrial
QTL_BMmyc25_2A	TraesCS2A01G467900	GO:0048046	mitochondrial
QTL_BMmyc25_2A	TraesCS2A01G467900	GO:0048481	mitochondrial
QTL_BMmyc25_2A	TraesCS2A01G468000	GO:0008270	zinc finger protein
QTL_BMmyc25_2A	TraesCS2A01G468000	GO:0016874	zinc finger protein
QTL_BMmyc25_2A	TraesCS2A01G468100	-	-
QTL_BMmyc25_2A	TraesCS2A01G468200	GO:0004097	polyphenol oxidase
QTL_BMmyc25_2A	TraesCS2A01G468200	GO:0004503	polyphenol oxidase
QTL_BMmyc25_2A	TraesCS2A01G468200	GO:0046148	polyphenol oxidase
QTL_BMmyc25_2A	TraesCS2A01G468200	GO:0046872	polyphenol oxidase
QTL_BMmyc25_2A	TraesCS2A01G468200	GO:0055114	polyphenol oxidase
QTL_BMmyc25_2A	TraesCS2A01G468300	GO:0000421	autophagy-related protein 8c
QTL_BMmyc25_2A	TraesCS2A01G468300	GO:0005874	autophagy-related protein 8c
QTL_BMmyc25_2A	TraesCS2A01G468300	GO:0006914	autophagy-related protein 8c
QTL_BMmyc25_2A	TraesCS2A01G468300	GO:0006995	autophagy-related protein 8c
QTL_BMmyc25_2A	TraesCS2A01G468300	GO:0015031	autophagy-related protein 8c
QTL_BMmyc25_2A	TraesCS2A01G468300	GO:0033110	autophagy-related protein 8c
QTL_BMmyc25_2A	TraesCS2A01G468400	GO:0004650	exopolygalacturonase
QTL_BMmyc25_2A	TraesCS2A01G468400	GO:0005576	exopolygalacturonase
QTL_BMmyc25_2A	TraesCS2A01G468400	GO:0005975	exopolygalacturonase
QTL_BMmyc25_2A	TraesCS2A01G468400	GO:0071555	exopolygalacturonase
QTL_BMmyc25_2A	TraesCS2A01G468500	GO:0004097	polyphenol oxidase
QTL_BMmyc25_2A	TraesCS2A01G468500	GO:0004503	polyphenol oxidase
QTL_BMmyc25_2A	TraesCS2A01G468500	GO:0046148	polyphenol oxidase
QTL_BMmyc25_2A	TraesCS2A01G468500	GO:0046872	polyphenol oxidase
QTL_BMmyc25_2A	TraesCS2A01G468500	GO:0055114	polyphenol oxidase
QTL_BMmyc25_2A	TraesCS2A01G468600	GO:0005739	f-box lrr-repeat protein at4g14103-like
QTL_BMmyc25_2A	TraesCS2A01G468600	GO:0009536	f-box lrr-repeat protein at4g14103-like
QTL_BMmyc25_2A	TraesCS2A01G468700	GO:0016021	uncharacterized protein loc109762314
QTL_BMmyc25_2A	TraesCS2A01G468800	GO:0004373	soluble starch synthase iii-1
QTL_BMmyc25_2A	TraesCS2A01G468800	GO:0009058	soluble starch synthase iii-1
QTL_BMmyc25_2A	TraesCS2A01G468800	GO:0009536	soluble starch synthase iii-1
QTL_BMmyc25_2A	TraesCS2A01G468800	GO:2001070	soluble starch synthase iii-1
QTL_BMmyc25_2A	TraesCS2A01G468900	GO:0009536	vegetative cell wall protein gp1-like
QTL_BMmyc25_2A	TraesCS2A01G469000	GO:0004650	exopolygalacturonase
QTL_BMmyc25_2A	TraesCS2A01G469000	GO:0005576	exopolygalacturonase
QTL_BMmyc25_2A	TraesCS2A01G469000	GO:0005975	exopolygalacturonase
QTL_BMmyc25_2A	TraesCS2A01G469000	GO:0071555	exopolygalacturonase
QTL_BMmyc25_2A	TraesCS2A01G469100	GO:0000902	myosin heavy chain-related
QTL_BMmyc25_2A	TraesCS2A01G469100	GO:0005739	myosin heavy chain-related
QTL_BMmyc25_2A	TraesCS2A01G469100	GO:0009536	myosin heavy chain-related
QTL_BMmyc25_2A	TraesCS2A01G469200	GO:0003881	cdp-diacylglycerol--inositol 3-phosphatidyltransferase 2
QTL_BMmyc25_2A	TraesCS2A01G469200	GO:0005794	cdp-diacylglycerol--inositol 3-phosphatidyltransferase 2
QTL_BMmyc25_2A	TraesCS2A01G469200	GO:0006661	cdp-diacylglycerol--inositol 3-phosphatidyltransferase 2
QTL_BMmyc25_2A	TraesCS2A01G469200	GO:0016021	cdp-diacylglycerol--inositol 3-phosphatidyltransferase 2
QTL_BMmyc25_2A	TraesCS2A01G469200	GO:0016491	cdp-diacylglycerol--inositol 3-phosphatidyltransferase 2
[truncated: 16,848 more rows]
